# Supplementary material for: Helicobacter pylori mediated niche environment aberrations promote the progression of gastric cancer
Source: Genes Dis. 2024 Jan 6;11(5):101207. doi: 10.1016/j.gendis.2024.101207 (PMC11176646; doi:10.1016/j.gendis.2024.101207)
Supplement: Multimedia component 3 [file mmc3.xlsx]

## Sheet: GMC
gene	p_val	avg_log2FC	pct.1	pct.2	p_val_adj	p_val_adj
PIGR	1.22e-201	2.12146	0.825	0.289	2.15e-197	< 0.001
LCN2	5.41e-165	2.28656	0.597	0.112	9.58e-161	< 0.001
CD74	2.44e-158	2.13336	0.682	0.198	4.32e-154	< 0.001
MT-CO2	2.86e-148	0.951314	1	0.996	5.06e-144	< 0.001
GKN2	2.14e-140	-1.9129	0.45	0.887	3.78e-136	< 0.001
REG1A	4.07e-131	2.55434	0.501	0.089	7.2e-127	< 0.001
HLA-DRB1	4.05e-128	1.49576	0.457	0.064	7.16e-124	< 0.001
TFF3	2.64e-121	3.10258	0.523	0.123	4.67e-117	< 0.001
HLA-DRA	2.13e-113	1.54633	0.482	0.099	3.76e-109	< 0.001
CYBA	7.86e-112	1.41738	0.794	0.396	1.39e-107	< 0.001
TFF1	1.66e-108	-1.09191	0.974	0.999	2.94e-104	< 0.001
GKN1	2.56e-106	-2.27211	0.418	0.783	4.53e-102	< 0.001
MALAT1	4.5e-103	1.44943	0.999	0.973	7.95e-99	< 0.001
REG3A	2.87e-101	2.13362	0.251	0.001	5.08e-97	< 0.001
TAGLN2	1.46e-98	-1.19865	0.628	0.829	2.57e-94	< 0.001
COX7B	3.35e-98	1.17571	0.805	0.444	5.93e-94	< 0.001
ACTG1	1.14e-93	-1.096	0.851	0.908	2.02e-89	< 0.001
BPIFB1	2.78e-92	1.82418	0.301	0.027	4.91e-88	< 0.001
UQCRB	3.84e-91	1.07117	0.768	0.416	6.8e-87	< 0.001
TMSB4X	4.59e-88	-0.859754	0.993	0.995	8.12e-84	< 0.001
ACTB	4.55e-87	-0.847623	0.905	0.945	8.04e-83	< 0.001
HLA-DPB1	8.45e-87	1.03497	0.305	0.034	1.49e-82	< 0.001
MT1G	1.09e-84	-2.02339	0.427	0.687	1.92e-80	< 0.001
RPL21	1.22e-84	1.31498	0.89	0.712	2.16e-80	< 0.001
PSME2	1.55e-81	1.05468	0.613	0.242	2.75e-77	< 0.001
MT-ND4L	4.08e-80	0.968225	0.838	0.472	7.22e-76	< 0.001
PI3	9.05e-80	1.45348	0.249	0.018	1.6e-75	< 0.001
HLA-DPA1	4.69e-79	0.802858	0.225	0.009	8.29e-75	< 0.001
RNASE1	4.88e-79	-1.28673	0.558	0.79	8.63e-75	< 0.001
TFF2	4.39e-78	-1.06593	0.914	0.979	7.76e-74	< 0.001
S100P	1.3e-76	-0.792606	0.937	0.967	2.3e-72	< 0.001
MIA	1.74e-76	1.00776	0.328	0.054	3.07e-72	< 0.001
MUC5AC	3.24e-73	-0.718413	0.907	0.982	5.72e-69	< 0.001
MUC4	4.1e-71	0.761466	0.181	0.001	7.26e-67	< 0.001
MT-CYB	6.47e-71	0.54337	0.997	0.979	1.14e-66	< 0.001
FAM3D	2.34e-69	0.810835	0.338	0.067	4.13e-65	< 0.001
KRT7	2.89e-69	1.08191	0.342	0.074	5.1e-65	< 0.001
LTF	5.44e-68	1.42622	0.177	0.002	9.61e-64	< 0.001
PSAPL1	2.11e-67	-2.00988	0.108	0.417	3.73e-63	< 0.001
ISG15	2.41e-66	1.59135	0.341	0.079	4.27e-62	< 0.001
MSMB	7.27e-66	-1.30365	0.455	0.69	1.28e-61	< 0.001
LY6E	8.5e-66	0.919248	0.37	0.097	1.5e-61	< 0.001
PDZK1IP1	2.96e-65	0.89207	0.328	0.071	5.24e-61	< 0.001
PPDPF	6.04e-65	-0.854182	0.824	0.851	1.07e-60	< 0.001
USMG5	4.22e-64	0.920001	0.762	0.484	7.46e-60	< 0.001
MUC6	2.32e-63	0.999564	0.299	0.059	4.11e-59	< 0.001
CYSTM1	6.64e-63	-0.755663	0.929	0.944	1.17e-58	< 0.001
CA2	3.67e-61	-1.02603	0.718	0.809	6.49e-57	< 0.001
RPS4Y1	2.18e-59	0.861712	0.498	0.183	3.85e-55	< 0.001
HLA-DQB1	2.57e-59	0.619849	0.202	0.018	4.55e-55	< 0.001
JUND	2.98e-59	-1.21895	0.632	0.762	5.28e-55	< 0.001
LDHB	1.86e-58	0.808113	0.298	0.064	3.28e-54	< 0.001
CXCL3	2.25e-57	1.41527	0.468	0.179	3.98e-53	< 0.001
ANKRD36C	3.36e-57	1.13529	0.347	0.095	5.94e-53	< 0.001
CXCL1	5.99e-57	0.93952	0.189	0.016	1.06e-52	< 0.001
NDUFB3	8.64e-57	0.798738	0.585	0.257	1.53e-52	< 0.001
EZR	1.77e-56	-1.19446	0.61	0.725	3.12e-52	< 0.001
RPL18A	9.45e-55	0.632096	0.959	0.859	1.67e-50	< 0.001
HLA-DMA	2.59e-54	0.668225	0.28	0.06	4.58e-50	< 0.001
RPS19	2.9e-54	0.739059	0.95	0.834	5.12e-50	< 0.001
MALL	4.41e-54	0.777179	0.253	0.046	7.79e-50	< 0.001
S100A10	5.04e-54	0.886802	0.804	0.564	8.92e-50	< 0.001
CCL20	8.18e-53	0.957349	0.175	0.014	1.45e-48	< 0.001
PSMB9	1.2e-52	0.584419	0.32	0.081	2.13e-48	< 0.001
UQCRQ	1.73e-51	0.711203	0.84	0.632	3.07e-47	< 0.001
HLA-DRB5	3.3e-51	0.729751	0.175	0.016	5.84e-47	< 0.001
LSM3	7.02e-51	0.79238	0.453	0.173	1.24e-46	< 0.001
SCD	1.11e-50	0.586556	0.207	0.03	1.97e-46	< 0.001
WFDC2	3.73e-50	0.56036	0.212	0.032	6.6e-46	< 0.001
NDUFA13	1.53e-49	0.72123	0.822	0.503	2.71e-45	< 0.001
SDF2L1	2.52e-49	0.722224	0.529	0.228	4.46e-45	< 0.001
NDUFA12	6.75e-49	0.598909	0.406	0.141	1.19e-44	< 0.001
MT-ATP6	1.06e-48	0.429118	0.994	0.974	1.88e-44	< 0.001
BST2	1.17e-48	0.52934	0.149	0.008	2.07e-44	< 0.001
IFI6	2.77e-48	0.582614	0.204	0.031	4.9e-44	< 0.001
ATP5D	5.35e-48	0.809499	0.562	0.264	9.46e-44	< 0.001
CLDN7	7.03e-48	0.846684	0.312	0.088	1.24e-43	< 0.001
MT-ND4	1.18e-47	0.38257	0.999	0.993	2.09e-43	< 0.001
RPS24	1.74e-47	0.597448	0.865	0.66	3.08e-43	< 0.001
CEACAM6	2.29e-46	0.955477	0.203	0.034	4.06e-42	< 0.001
MT-ND5	1.12e-45	0.742874	0.953	0.802	1.98e-41	< 0.001
GCNT3	1.61e-45	0.60053	0.25	0.056	2.84e-41	< 0.001
MT-CO1	9.75e-45	0.455105	0.998	0.999	1.72e-40	< 0.001
HSP90B1	2.61e-44	0.780401	0.616	0.328	4.61e-40	< 0.001
KLF6	4.68e-43	-0.805694	0.747	0.798	8.27e-39	< 0.001
TXNDC17	1.05e-42	0.679094	0.579	0.291	1.86e-38	< 0.001
CRELD2	3.07e-42	0.632218	0.225	0.049	5.43e-38	< 0.001
PSMB8	4.34e-42	0.572114	0.437	0.179	7.68e-38	< 0.001
CST3	6.25e-42	-0.76839	0.777	0.819	1.11e-37	< 0.001
IER3	9.4e-42	-1.11862	0.517	0.65	1.66e-37	< 0.001
GAPDH	1.63e-41	0.63702	0.845	0.657	2.88e-37	< 0.001
EPCAM	2.16e-41	0.735168	0.577	0.297	3.82e-37	< 0.001
IFITM3	3.81e-41	0.647458	0.439	0.186	6.75e-37	< 0.001
RPS15	8.06e-41	0.549577	0.953	0.852	1.42e-36	< 0.001
PYCARD	1.73e-40	0.454829	0.324	0.105	3.05e-36	< 0.001
ZG16B	3.36e-40	0.614374	0.33	0.111	5.94e-36	< 0.001
C8orf59	4.17e-40	0.474773	0.298	0.091	7.38e-36	< 0.001
ARPC1B	4.82e-40	0.522687	0.385	0.147	8.53e-36	< 0.001
GTF3C6	1.03e-39	0.561005	0.372	0.142	1.82e-35	< 0.001
PTMA	1.12e-39	-0.565289	0.884	0.916	1.99e-35	< 0.001
HSPA5	2.79e-39	0.731501	0.536	0.27	4.93e-35	< 0.001
SOD2	3.99e-39	0.544845	0.269	0.077	7.05e-35	< 0.001
C1QBP	4.48e-39	0.579558	0.307	0.1	7.92e-35	< 0.001
DMBT1	8.61e-39	0.469461	0.135	0.012	1.52e-34	< 0.001
RPS18	1.03e-38	0.532218	0.976	0.904	1.83e-34	< 0.001
PRSS3	2.59e-38	0.688579	0.435	0.187	4.58e-34	< 0.001
ASS1	2.69e-38	0.513688	0.168	0.027	4.76e-34	< 0.001
PHLDA1	1.24e-37	0.518842	0.207	0.047	2.19e-33	< 0.001
SEC11C	4.38e-37	0.524304	0.305	0.103	7.75e-33	< 0.001
SSR4	1.56e-36	0.56475	0.779	0.496	2.77e-32	< 0.001
ATP5J	1.58e-36	0.635154	0.697	0.424	2.79e-32	< 0.001
PRDX4	1.85e-36	0.52667	0.323	0.116	3.28e-32	< 0.001
RPL26	2.26e-36	0.717414	0.845	0.697	4e-32	< 0.001
DNPH1	2.37e-36	0.582223	0.541	0.279	4.2e-32	< 0.001
PRDX2	4.29e-36	0.584038	0.536	0.276	7.59e-32	< 0.001
PSMB10	1.09e-35	0.532097	0.324	0.117	1.92e-31	< 0.001
NDUFB8.1	1.19e-35	0.568304	0.582	0.309	2.1e-31	< 0.001
MLEC	1.33e-35	0.437466	0.28	0.09	2.35e-31	< 0.001
B2M	2.34e-35	0.531991	0.972	0.948	4.14e-31	< 0.001
MT-ND3	3.49e-35	0.418699	0.987	0.942	6.18e-31	< 0.001
TMEM45B	3.89e-35	0.409162	0.169	0.031	6.89e-31	< 0.001
NUCB2	9.09e-35	0.515349	0.212	0.054	1.61e-30	< 0.001
DDX60	1.23e-34	0.565767	0.163	0.029	2.17e-30	< 0.001
HLA-C	1.7e-34	0.624054	0.734	0.507	3e-30	< 0.001
HBB	2.52e-34	0.582422	0.106	0.007	4.46e-30	< 0.001
MIF	3.12e-34	0.577923	0.67	0.412	5.51e-30	< 0.001
COPE	4.51e-34	0.569073	0.634	0.355	7.97e-30	< 0.001
RPS3A	4.89e-34	0.778499	0.848	0.699	8.65e-30	< 0.001
NDUFC2	5.17e-34	0.580903	0.515	0.271	9.14e-30	< 0.001
NANS	6.34e-34	0.48831	0.419	0.184	1.12e-29	< 0.001
COX6A1	1.01e-33	0.584369	0.739	0.503	1.79e-29	< 0.001
CYC1	1.15e-33	0.508957	0.446	0.207	2.03e-29	< 0.001
DYNC1I2	1.41e-33	0.445445	0.376	0.152	2.49e-29	< 0.001
NDUFS7	1.43e-33	0.568381	0.55	0.291	2.53e-29	< 0.001
TMC5	1.99e-33	0.509161	0.536	0.279	3.51e-29	< 0.001
RHOB	2.55e-33	-1.16967	0.435	0.56	4.5e-29	< 0.001
COX6A1P2	3.21e-33	0.493397	0.464	0.216	5.68e-29	< 0.001
SLC6A14	5.21e-33	0.47779	0.12	0.013	9.21e-29	< 0.001
FDPS	1.09e-32	0.491623	0.363	0.149	1.92e-28	< 0.001
TMEM160	1.16e-32	0.456369	0.272	0.092	2.05e-28	< 0.001
SQSTM1	1.83e-32	-1.18734	0.482	0.586	3.23e-28	< 0.001
HSPE1	2.18e-32	0.679834	0.575	0.34	3.86e-28	< 0.001
RPS13	2.55e-32	0.597034	0.832	0.677	4.52e-28	< 0.001
C14orf2	6.7e-32	0.549406	0.749	0.52	1.18e-27	< 0.001
RPL34	1.04e-31	0.710259	0.932	0.838	1.84e-27	< 0.001
MDK	1.04e-31	0.653226	0.522	0.276	1.84e-27	< 0.001
IL32	2.27e-31	0.606853	0.357	0.144	4.02e-27	< 0.001
MT2A	2.86e-31	-1.46772	0.426	0.557	5.05e-27	< 0.001
TAP1	3.1e-31	0.429517	0.18	0.043	5.48e-27	< 0.001
KLF2	3.21e-31	-1.0997	0.444	0.579	5.69e-27	< 0.001
CD44	3.6e-31	0.350764	0.158	0.031	6.37e-27	< 0.001
MRPL41	4.83e-31	0.463759	0.466	0.224	8.54e-27	< 0.001
TNRC6B	5.5e-31	0.485483	0.195	0.051	9.73e-27	< 0.001
GOLM1	5.85e-31	0.463615	0.581	0.318	1.03e-26	< 0.001
HLA-A	6.06e-31	0.494913	0.842	0.679	1.07e-26	< 0.001
SERPINA1	6.3e-31	0.429407	0.101	0.008	1.11e-26	< 0.001
PKM	9.68e-31	0.538553	0.449	0.222	1.71e-26	< 0.001
FOSB	1.03e-30	-1.24068	0.347	0.511	1.83e-26	< 0.001
IFI27	1.27e-30	0.691894	0.917	0.828	2.24e-26	< 0.001
CFI	2.68e-30	0.347273	0.109	0.011	4.74e-26	< 0.001
DPCR1	3.14e-30	-0.643527	0.401	0.617	5.56e-26	< 0.001
RPS27	3.38e-30	0.373067	0.96	0.892	5.98e-26	< 0.001
ATP5E	4.38e-30	-0.554204	0.852	0.841	7.74e-26	< 0.001
YBX1	5.11e-30	0.579085	0.516	0.297	9.03e-26	< 0.001
AURKAIP1	5.49e-30	0.540203	0.622	0.363	9.71e-26	< 0.001
CLDN4	6.52e-30	0.829764	0.496	0.274	1.15e-25	< 0.001
MYO5B	7.28e-30	0.409007	0.223	0.068	1.29e-25	< 0.001
LMNA	7.91e-30	-0.958842	0.628	0.68	1.4e-25	< 0.001
RNF213	1.14e-29	0.604663	0.225	0.07	2.01e-25	< 0.001
CCL15	1.21e-29	0.395251	0.131	0.021	2.14e-25	< 0.001
APP	4.92e-29	0.378304	0.293	0.11	8.7e-25	< 0.001
RPS2	6.96e-29	0.604378	0.896	0.807	1.23e-24	< 0.001
HLA-F	7.1e-29	0.445584	0.203	0.059	1.26e-24	< 0.001
SELM	1.06e-28	0.324841	0.117	0.017	1.87e-24	< 0.001
PHPT1	1.14e-28	0.454302	0.511	0.27	2.02e-24	< 0.001
LINC00342	2.66e-28	0.301504	0.117	0.017	4.71e-24	< 0.001
MANF	3.03e-28	0.480273	0.386	0.177	5.35e-24	< 0.001
APOL1	3.64e-28	0.582967	0.161	0.037	6.44e-24	< 0.001
DEFB1	4.71e-28	-1.25855	0.056	0.208	8.33e-24	< 0.001
ISOC2	7.02e-28	0.371076	0.332	0.139	1.24e-23	< 0.001
ATP5G1	7.63e-28	0.54842	0.595	0.366	1.35e-23	< 0.001
NDUFAB1	9.27e-28	0.394136	0.433	0.213	1.64e-23	< 0.001
GLRX	1.86e-27	0.295897	0.14	0.028	3.29e-23	< 0.001
LMAN1	2.29e-27	0.51299	0.306	0.126	4.05e-23	< 0.001
C17orf89	2.57e-27	0.365317	0.197	0.059	4.55e-23	< 0.001
MT-CO3	4.1e-27	0.278614	0.998	0.995	7.26e-23	< 0.001
KRT10	7.41e-27	0.341027	0.299	0.119	1.31e-22	< 0.001
S100A14	9.23e-27	0.593903	0.697	0.485	1.63e-22	< 0.001
PGC	1.29e-26	1.06601	0.701	0.491	2.28e-22	< 0.001
TSPAN3	1.78e-26	0.400275	0.45	0.226	3.15e-22	< 0.001
MT1E	3.66e-26	-1.01185	0.51	0.613	6.47e-22	< 0.001
TCEB2	3.71e-26	0.520613	0.913	0.734	6.56e-22	< 0.001
MTDH	5.44e-26	0.439937	0.399	0.194	9.62e-22	< 0.001
UGP2	7.61e-26	0.439848	0.29	0.118	1.35e-21	< 0.001
RPL6	8.35e-26	0.584655	0.724	0.528	1.48e-21	< 0.001
MT1X	1.06e-25	-1.27939	0.409	0.537	1.88e-21	< 0.001
C9orf16	1.23e-25	0.414842	0.405	0.197	2.18e-21	< 0.001
IDH2	1.37e-25	0.34689	0.212	0.071	2.42e-21	< 0.001
MTHFS	1.43e-25	0.335265	0.25	0.093	2.52e-21	< 0.001
UCHL3	1.85e-25	0.305309	0.25	0.092	3.27e-21	< 0.001
NDUFV2	2.84e-25	0.435694	0.437	0.223	5.02e-21	< 0.001
REG4	3.14e-25	2.28008	0.493	0.355	5.55e-21	< 0.001
CARD16	3.38e-25	0.339543	0.169	0.046	5.98e-21	< 0.001
MT1H	3.44e-25	-1.44073	0.058	0.196	6.08e-21	< 0.001
CHCHD10	3.82e-25	0.370206	0.333	0.145	6.75e-21	< 0.001
CNIH4	4.12e-25	0.390775	0.223	0.078	7.28e-21	< 0.001
ATP5O	4.54e-25	0.444816	0.636	0.387	8.02e-21	< 0.001
COX5A	5.35e-25	0.405659	0.581	0.352	9.46e-21	< 0.001
ROMO1	5.7e-25	0.463376	0.674	0.415	1.01e-20	< 0.001
RPL22	5.74e-25	0.485254	0.716	0.516	1.02e-20	< 0.001
FAM195A	6.46e-25	0.313268	0.258	0.099	1.14e-20	< 0.001
HES1	7.65e-25	0.43473	0.503	0.272	1.35e-20	< 0.001
MUC13	7.88e-25	0.347606	0.263	0.101	1.39e-20	< 0.001
RARRES3	9.78e-25	0.43366	0.36	0.17	1.73e-20	< 0.001
POMP	1.33e-24	0.46064	0.613	0.382	2.35e-20	< 0.001
IGJ	2.13e-24	-0.827263	0.398	0.513	3.77e-20	< 0.001
UBB	2.49e-24	-0.594853	0.872	0.856	4.4e-20	< 0.001
PPA1	3.91e-24	0.483784	0.451	0.249	6.91e-20	< 0.001
ATP5A1	5.45e-24	0.41436	0.472	0.263	9.63e-20	< 0.001
PDIA3	7.07e-24	0.506888	0.579	0.354	1.25e-19	< 0.001
C20orf24	7.7e-24	0.298883	0.305	0.131	1.36e-19	< 0.001
UQCRC1	8.45e-24	0.339911	0.457	0.239	1.49e-19	< 0.001
UBXN4	9.92e-24	0.337571	0.304	0.132	1.75e-19	< 0.001
PSME1	1.48e-23	0.380323	0.514	0.293	2.61e-19	< 0.001
RPL7	1.53e-23	0.746251	0.842	0.731	2.7e-19	< 0.001
JMJD1C	1.61e-23	0.300515	0.259	0.102	2.85e-19	< 0.001
NDUFS8	1.87e-23	0.42652	0.477	0.262	3.31e-19	< 0.001
NCOR1	3.39e-23	0.417516	0.346	0.162	5.99e-19	< 0.001
ETFB	3.59e-23	0.312748	0.62	0.367	6.34e-19	< 0.001
PARK7	3.8e-23	0.399935	0.459	0.25	6.71e-19	< 0.001
BIRC3	4.13e-23	0.432752	0.252	0.1	7.3e-19	< 0.001
ETHE1	5.61e-23	0.353081	0.303	0.136	9.92e-19	< 0.001
SERPINB6	5.78e-23	0.262976	0.453	0.236	1.02e-18	< 0.001
RPL28	7.51e-23	0.427337	0.945	0.802	1.33e-18	< 0.001
EMP1	8.91e-23	-1.30446	0.201	0.343	1.58e-18	< 0.001
CXCL2	1.67e-22	0.698424	0.199	0.072	2.95e-18	< 0.001
CFL1	1.83e-22	-0.472753	0.823	0.824	3.24e-18	< 0.001
ASRGL1	2.02e-22	0.255531	0.108	0.02	3.58e-18	< 0.001
C4orf3	2.29e-22	0.294293	0.374	0.182	4.05e-18	< 0.001
PSMB2	2.49e-22	0.330724	0.289	0.125	4.39e-18	< 0.001
RGS5	2.76e-22	0.542423	0.102	0.018	4.89e-18	< 0.001
PRKCDBP	2.88e-22	0.271158	0.154	0.043	5.1e-18	< 0.001
UQCRH	3.05e-22	0.504165	0.705	0.528	5.4e-18	< 0.001
MPC2	3.91e-22	0.300883	0.384	0.194	6.91e-18	< 0.001
CLDN3	4.18e-22	0.51816	0.135	0.034	7.4e-18	< 0.001
CTSC	4.69e-22	0.312023	0.186	0.062	8.29e-18	< 0.001
KRT20	4.82e-22	0.641914	0.268	0.115	8.53e-18	< 0.001
CKLF	5.32e-22	0.307191	0.162	0.048	9.41e-18	< 0.001
RPL37A	5.93e-22	0.32832	0.852	0.682	1.05e-17	< 0.001
LRPAP1	6.57e-22	0.335062	0.298	0.134	1.16e-17	< 0.001
SNRPG	1.01e-21	0.465815	0.558	0.352	1.79e-17	< 0.001
RP11-294O2.2	1.02e-21	0.305487	0.123	0.029	1.81e-17	< 0.001
GSTK1	1.06e-21	0.267523	0.39	0.197	1.87e-17	< 0.001
MT-ND6	1.11e-21	0.374787	0.202	0.072	1.97e-17	< 0.001
RPL10A	1.12e-21	0.46891	0.774	0.594	1.99e-17	< 0.001
HSPA1B	1.24e-21	-1.39627	0.205	0.341	2.2e-17	< 0.001
FAM162A	1.47e-21	0.298751	0.348	0.169	2.59e-17	< 0.001
SPCS1	1.58e-21	0.34748	0.454	0.249	2.79e-17	< 0.001
ERBB3	1.65e-21	0.269648	0.262	0.111	2.91e-17	< 0.001
RPL13	1.76e-21	0.418576	0.952	0.866	3.11e-17	< 0.001
RPL41	2.61e-21	0.291293	0.986	0.954	4.61e-17	< 0.001
CCDC124	2.81e-21	0.359114	0.326	0.154	4.96e-17	< 0.001
CCDC167	3.31e-21	0.33887	0.214	0.081	5.85e-17	< 0.001
VIMP	3.77e-21	0.335947	0.439	0.236	6.67e-17	< 0.001
PTRHD1	8.26e-21	0.284473	0.319	0.15	1.46e-16	< 0.001
SOD1	1.21e-20	0.347502	0.601	0.375	2.14e-16	< 0.001
NDUFA1	1.21e-20	0.383001	0.817	0.608	2.15e-16	< 0.001
AKAP9	1.49e-20	0.301805	0.281	0.126	2.63e-16	< 0.001
SSBP1	1.58e-20	0.275594	0.398	0.206	2.8e-16	< 0.001
CLINT1	1.84e-20	0.328134	0.251	0.106	3.25e-16	< 0.001
RPS27A	2.3e-20	0.494421	0.874	0.766	4.06e-16	< 0.001
NUDT8	2.36e-20	0.289596	0.104	0.021	4.18e-16	< 0.001
RANBP1	2.76e-20	0.40133	0.316	0.154	4.88e-16	< 0.001
ATP5F1	2.8e-20	0.318033	0.402	0.212	4.96e-16	< 0.001
PPIB	2.88e-20	0.395692	0.561	0.351	5.09e-16	< 0.001
RPL15	2.97e-20	0.531407	0.799	0.679	5.25e-16	< 0.001
MINOS1	4.43e-20	0.328511	0.621	0.392	7.84e-16	< 0.001
CISD2	4.46e-20	0.32166	0.205	0.079	7.89e-16	< 0.001
SNRPE	8.68e-20	0.507789	0.372	0.203	1.53e-15	< 0.001
MRPS33	1.03e-19	0.270186	0.277	0.125	1.83e-15	< 0.001
ANKRD36	1.19e-19	0.349139	0.102	0.021	2.11e-15	< 0.001
IDH3G	1.23e-19	0.303823	0.244	0.104	2.17e-15	< 0.001
KCNE3	1.25e-19	0.321159	0.192	0.072	2.2e-15	< 0.001
GUK1	1.81e-19	0.341074	0.688	0.471	3.2e-15	< 0.001
C19orf10	2.05e-19	0.390561	0.471	0.276	3.63e-15	< 0.001
PSMA3	2.29e-19	0.288992	0.295	0.14	4.05e-15	< 0.001
NEAT1	2.69e-19	0.331761	0.912	0.78	4.76e-15	< 0.001
ZBTB8OS	3.45e-19	0.258065	0.21	0.083	6.11e-15	< 0.001
CLTB	5.12e-19	0.270551	0.501	0.292	9.06e-15	< 0.001
LSMD1	5.36e-19	0.307223	0.42	0.233	9.47e-15	< 0.001
PFDN4	5.54e-19	0.303184	0.192	0.074	9.79e-15	< 0.001
MGST1	6.5e-19	0.321318	0.407	0.228	1.15e-14	< 0.001
IFI35	6.8e-19	0.29359	0.156	0.052	1.2e-14	< 0.001
ATP5C1	8.93e-19	0.311758	0.445	0.254	1.58e-14	< 0.001
NDUFB10	9.97e-19	0.262225	0.483	0.28	1.76e-14	< 0.001
UBC	1.05e-18	-0.491898	0.801	0.795	1.86e-14	< 0.001
NDUFV1	1.41e-18	0.272034	0.317	0.156	2.49e-14	< 0.001
FOS	1.48e-18	-0.937454	0.447	0.559	2.63e-14	< 0.001
PRELID1	1.67e-18	0.324894	0.424	0.241	2.95e-14	< 0.001
PDIA6	1.84e-18	0.335197	0.432	0.245	3.26e-14	< 0.001
NDUFB7	1.85e-18	0.434567	0.68	0.459	3.28e-14	< 0.001
TSC22D1	2.09e-18	-1.05288	0.319	0.422	3.7e-14	< 0.001
AGR2	2.1e-18	0.365982	0.977	0.936	3.71e-14	< 0.001
SNRPF	2.29e-18	0.311816	0.409	0.228	4.04e-14	< 0.001
GSDMD	2.35e-18	0.301187	0.268	0.125	4.15e-14	< 0.001
SPATS2L	2.42e-18	0.307822	0.467	0.27	4.28e-14	< 0.001
PTGES2	2.69e-18	0.29625	0.153	0.052	4.76e-14	< 0.001
HLA-E	2.89e-18	0.351082	0.486	0.293	5.11e-14	< 0.001
SCO2	2.98e-18	0.299612	0.149	0.049	5.28e-14	< 0.001
TPI1	3.21e-18	0.394363	0.594	0.403	5.68e-14	< 0.001
COX4I1	3.24e-18	0.355723	0.873	0.75	5.73e-14	< 0.001
PSMB5	3.72e-18	0.261577	0.365	0.194	6.57e-14	< 0.001
H2AFV	3.93e-18	0.256611	0.261	0.121	6.95e-14	< 0.001
SDC4	5.16e-18	-1.00109	0.317	0.425	9.13e-14	< 0.001
OCIAD2	6.05e-18	0.3353	0.63	0.42	1.07e-13	< 0.001
LGALS9C	6.07e-18	-0.882079	0.064	0.178	1.07e-13	< 0.001
MSLN	6.16e-18	0.298523	0.113	0.03	1.09e-13	< 0.001
GALNT5	6.52e-18	0.277573	0.169	0.061	1.15e-13	< 0.001
ATPIF1	7.92e-18	0.344164	0.734	0.506	1.4e-13	< 0.001
CTSE	9.25e-18	-0.530762	0.719	0.73	1.64e-13	< 0.001
CCL28	1.21e-17	0.310769	0.127	0.037	2.14e-13	< 0.001
RPN2	1.56e-17	0.270695	0.362	0.193	2.76e-13	< 0.001
HSPD1	1.57e-17	0.286263	0.325	0.17	2.77e-13	< 0.001
UPP1	1.59e-17	0.272932	0.134	0.041	2.82e-13	< 0.001
CALM3	1.67e-17	0.264442	0.411	0.229	2.95e-13	< 0.001
TSTA3	1.9e-17	0.252142	0.494	0.293	3.35e-13	< 0.001
PDIA4	1.96e-17	0.321297	0.453	0.262	3.46e-13	< 0.001
RPS27L	2.15e-17	0.283821	0.743	0.538	3.81e-13	< 0.001
ENO1	2.52e-17	0.270268	0.482	0.289	4.45e-13	< 0.001
CAMTA1	3.62e-17	0.255851	0.345	0.183	6.4e-13	< 0.001
ALDOA	5.43e-17	0.358817	0.713	0.52	9.6e-13	< 0.001
CLDN18	5.45e-17	-0.428	0.769	0.823	9.64e-13	< 0.001
RPA3	8.35e-17	0.252454	0.248	0.114	1.48e-12	< 0.001
PRAP1	9.46e-17	0.925356	0.172	0.07	1.67e-12	< 0.001
LAMB3	1.07e-16	-0.991406	0.436	0.51	1.89e-12	< 0.001
RPS9	1.23e-16	0.342386	0.884	0.783	2.18e-12	< 0.001
ATP5B	1.33e-16	0.290125	0.528	0.321	2.35e-12	< 0.001
SLC22A18	1.37e-16	0.331619	0.246	0.117	2.42e-12	< 0.001
S100A16	3.05e-16	0.281488	0.616	0.409	5.4e-12	< 0.001
NAP1L1	3.16e-16	0.351881	0.204	0.09	5.59e-12	< 0.001
CHURC1	4.75e-16	0.271129	0.348	0.188	8.4e-12	< 0.001
RPS23	5.02e-16	0.350713	0.846	0.712	8.87e-12	< 0.001
CCDC58	5.57e-16	-0.778953	0.032	0.122	9.85e-12	< 0.001
CDHR5	1.45e-15	0.478841	0.177	0.074	2.57e-11	< 0.001
AOC1	1.72e-15	0.250777	0.199	0.087	3.04e-11	< 0.001
RPL27A	2.14e-15	0.266002	0.932	0.861	3.79e-11	< 0.001
SSR3	2.5e-15	0.273551	0.361	0.203	4.42e-11	< 0.001
ALG5	3.02e-15	0.264381	0.176	0.073	5.34e-11	< 0.001
ZFP36	4.85e-15	-0.982499	0.247	0.357	8.57e-11	< 0.001
DCTPP1	7.27e-15	0.256316	0.207	0.095	1.29e-10	< 0.001
HINT1	8.84e-15	0.364947	0.649	0.466	1.56e-10	< 0.001
SCP2	1.26e-14	-0.926896	0.472	0.507	2.23e-10	< 0.001
RBP2	1.36e-14	-0.756735	0.024	0.105	2.4e-10	< 0.001
MRPL12	1.53e-14	0.27185	0.331	0.183	2.71e-10	< 0.001
MUC17	1.83e-14	0.276706	0.102	0.03	3.23e-10	< 0.001
C19orf70	1.94e-14	0.272283	0.478	0.293	3.43e-10	< 0.001
HSD17B4	2.02e-14	0.305659	0.146	0.057	3.57e-10	< 0.001
SEC61B	2.42e-14	0.317881	0.62	0.436	4.29e-10	< 0.001
NACA	3.1e-14	0.352104	0.655	0.488	5.48e-10	< 0.001
RRBP1	3.26e-14	0.269865	0.509	0.326	5.76e-10	< 0.001
NME1	4.02e-14	0.254389	0.29	0.157	7.12e-10	< 0.001
SON	5.24e-14	0.255415	0.376	0.22	9.27e-10	< 0.001
AAMDC	8.49e-14	-0.841653	0.164	0.267	1.5e-09	< 0.001
ATP5L	9.33e-14	0.299906	0.768	0.608	1.65e-09	< 0.001
HN1	9.46e-14	-0.746124	0.571	0.581	1.67e-09	< 0.001
MT-ND1	9.96e-14	-0.477533	0.959	0.952	1.76e-09	< 0.001
ARL4C	1.03e-13	-0.855472	0.055	0.143	1.82e-09	< 0.001
ATP5G3	1.11e-13	0.279292	0.651	0.456	1.96e-09	< 0.001
FKBP2	1.24e-13	0.267497	0.661	0.446	2.19e-09	< 0.001
TSC22D3	1.6e-13	-0.804407	0.071	0.165	2.83e-09	< 0.001
SEC61A1	1.72e-13	0.321946	0.308	0.171	3.04e-09	< 0.001
ATP5J2	1.85e-13	0.261154	0.646	0.46	3.26e-09	< 0.001
SHFM1	2.19e-13	0.286776	0.612	0.421	3.87e-09	< 0.001
DBI	2.27e-13	0.268579	0.661	0.478	4.01e-09	< 0.001
RPS5	2.27e-13	0.300792	0.818	0.696	4.01e-09	< 0.001
EIF3F	2.43e-13	0.273821	0.377	0.227	4.29e-09	< 0.001
RPS16	2.54e-13	0.273647	0.848	0.72	4.5e-09	< 0.001
VSIG2	2.78e-13	-0.473444	0.685	0.696	4.91e-09	< 0.001
MUC1	3.13e-13	-0.35434	0.825	0.827	5.54e-09	< 0.001
KLF4	3.24e-13	-0.862888	0.441	0.497	5.73e-09	< 0.001
FAM101A	3.43e-13	-1.03588	0.206	0.298	6.07e-09	< 0.001
KLK11	3.59e-13	-0.643467	0.047	0.13	6.34e-09	< 0.001
LGALS3	3.95e-13	0.462973	0.745	0.595	6.99e-09	< 0.001
SEPW1	4.18e-13	-0.882345	0.325	0.403	7.39e-09	< 0.001
BOLA2B	4.24e-13	0.262897	0.13	0.049	7.49e-09	< 0.001
HSPA1A	4.25e-13	-1.13749	0.269	0.362	7.52e-09	< 0.001
COX5B	4.38e-13	0.341773	0.813	0.674	7.74e-09	< 0.001
FASN	4.73e-13	0.250359	0.139	0.055	8.36e-09	< 0.001
PRDX5	4.77e-13	-0.458606	0.691	0.688	8.44e-09	< 0.001
NPM1	4.95e-13	0.367327	0.533	0.376	8.75e-09	< 0.001
OAS1	5.19e-13	0.283725	0.158	0.068	9.18e-09	< 0.001
CA9	6.52e-13	-0.753526	0.113	0.207	1.15e-08	< 0.001
ATF4	7.81e-13	-0.843546	0.398	0.459	1.38e-08	< 0.001
H2AFZ	1.07e-12	0.411992	0.509	0.351	1.9e-08	< 0.001
HPGD	1.29e-12	-0.79843	0.362	0.44	2.28e-08	< 0.001
EEF1D	1.38e-12	0.288297	0.803	0.645	2.44e-08	< 0.001
UBA7	2.33e-12	0.25375	0.1	0.033	4.11e-08	< 0.001
NDUFS5	2.33e-12	0.274144	0.648	0.475	4.12e-08	< 0.001
TESC	4.86e-12	-0.665434	0.386	0.468	8.59e-08	< 0.001
ATF3	5.15e-12	-0.864057	0.356	0.432	9.11e-08	< 0.001
CXCL17	5.79e-12	0.346098	0.509	0.357	1.02e-07	< 0.001
COX6B1	8.88e-12	0.27603	0.813	0.642	1.57e-07	< 0.001
ADIRF	1.02e-11	0.286145	0.574	0.397	1.81e-07	< 0.001
STMN1	1.25e-11	0.265394	0.136	0.058	2.21e-07	< 0.001
AKR1B10	1.77e-11	-0.556484	0.572	0.611	3.13e-07	< 0.001
LIPF	1.78e-11	1.30794	0.199	0.103	3.16e-07	< 0.001
NDUFS6	1.86e-11	0.272467	0.601	0.421	3.29e-07	< 0.001
CBR1	2.62e-11	-0.893597	0.353	0.408	4.63e-07	< 0.001
SCGB2A1	3.68e-11	-0.813505	0.067	0.146	6.5e-07	< 0.001
TMEM106C	4.71e-11	0.252551	0.128	0.053	8.34e-07	< 0.001
FOXQ1	4.89e-11	-0.75742	0.407	0.465	8.65e-07	< 0.001
EIF1	7.2e-11	-0.360527	0.828	0.791	1.27e-06	< 0.001
AADAC	1.09e-10	-0.929353	0.129	0.212	1.93e-06	< 0.001
JUN	1.4e-10	-0.578331	0.604	0.617	2.48e-06	< 0.001
SOSTDC1	2.66e-10	-0.898347	0.121	0.204	4.7e-06	< 0.001
GDF15	2.68e-10	0.284185	0.181	0.094	4.74e-06	< 0.001
FKBP1A	3.53e-10	-0.788382	0.361	0.409	6.25e-06	< 0.001
MT1M	4.22e-10	-0.995856	0.102	0.181	7.46e-06	< 0.001
SLC25A6	5.07e-10	0.281701	0.661	0.507	8.97e-06	< 0.001
PRR15L	5.13e-10	0.257329	0.129	0.058	9.07e-06	< 0.001
DUSP5	6.25e-10	-0.849483	0.056	0.127	1.1e-05	< 0.001
LGALS9B	6.9e-10	-0.693952	0.065	0.138	1.22e-05	< 0.001
TUBA1C	7.49e-10	-0.760599	0.426	0.467	1.32e-05	< 0.001
RAP2B	8.04e-10	-0.975299	0.263	0.327	1.42e-05	< 0.001
ARL14	8.08e-10	-0.82377	0.506	0.526	1.43e-05	< 0.001
C15orf48	1.04e-09	0.278128	0.577	0.413	1.85e-05	< 0.001
FAM102A	1.2e-09	-0.877327	0.261	0.333	2.12e-05	< 0.001
RP11-528G1.2	1.29e-09	-0.561354	0.053	0.121	2.28e-05	< 0.001
SMIM6	1.31e-09	-0.785216	0.171	0.253	2.32e-05	< 0.001
UQCR11.1	1.37e-09	0.252764	0.824	0.664	2.42e-05	< 0.001
ELF3	1.65e-09	-0.430016	0.725	0.687	2.92e-05	< 0.001
WEE1	1.75e-09	-0.791353	0.106	0.182	3.1e-05	< 0.001
LYZ	2.46e-09	0.445168	0.913	0.828	4.35e-05	< 0.001
CTNNBL1	3.88e-09	-0.813653	0.116	0.192	6.85e-05	< 0.001
DDX5	4.56e-09	-0.639399	0.503	0.527	8.06e-05	< 0.001
MMP1	5.38e-09	0.459439	0.178	0.097	9.51e-05	< 0.001
PPP1R15A	5.53e-09	-0.684525	0.428	0.455	9.79e-05	< 0.001
SPINK4	6.53e-09	0.510881	0.115	0.052	0.000115526	< 0.001
SERTAD1	8.69e-09	-0.741111	0.325	0.377	0.000153744	< 0.001
PKIB	1.26e-08	-0.776914	0.103	0.175	0.00022265	< 0.001
DAZAP2	2.8e-08	-0.785131	0.319	0.366	0.00049595	< 0.001
UNC5B-AS1	3.56e-08	-0.838019	0.089	0.156	0.00062979	< 0.001
SMIM22	4.28e-08	-0.297495	0.836	0.787	0.000756571	< 0.001
SLC25A5	5.37e-08	0.256021	0.627	0.482	0.000950038	< 0.001
ITPKC	6.24e-08	-0.706154	0.127	0.195	0.00110385	0.001
RAB11FIP1	6.44e-08	-0.622467	0.445	0.471	0.00113883	0.001
BTG2	6.61e-08	-0.656682	0.181	0.253	0.00116811	0.001
NQO1	7.66e-08	-0.431097	0.667	0.63	0.00135496	0.001
RPLP2	9.11e-08	-0.307056	0.913	0.876	0.0016117	0.002
ARF6	9.79e-08	-0.780061	0.33	0.374	0.00173041	0.002
BTG1	1.26e-07	-0.841832	0.347	0.383	0.0022294	0.002
PARD6B	1.49e-07	-0.874761	0.214	0.273	0.00263922	0.003
GSN	4.16e-07	-0.427665	0.561	0.583	0.0073547	0.007
GABARAP	4.7e-07	-0.72206	0.259	0.31	0.00831455	0.008
DUSP1	5.07e-07	-0.687032	0.28	0.337	0.00896425	0.009
TM4SF1	1.14e-06	-0.643911	0.473	0.486	0.0201951	0.02
PSCA	1.82e-06	0.956477	0.61	0.547	0.0322375	0.03
RNASE4	1.85e-06	-0.573533	0.081	0.135	0.0326689	0.03
CLU	2.59e-06	0.289848	0.293	0.206	0.045741	0.05
NBEAL1	2.87e-06	-0.678014	0.557	0.516	0.0508188	0.05
CEBPB	3.03e-06	-0.621019	0.065	0.116	0.0536009	0.05
H1F0	3.32e-06	-0.575929	0.112	0.168	0.0586896	0.06
TUBB4B	3.35e-06	-0.648673	0.446	0.457	0.0592677	0.06
F2RL1	4.94e-06	-0.829844	0.261	0.3	0.087286	0.09
CALM2	5.53e-06	-0.376763	0.726	0.698	0.0977164	0.1
SDCBP	6.67e-06	-0.698557	0.403	0.418	0.117958	0.12
PABPC1	7.05e-06	-0.438001	0.551	0.533	0.124706	0.12
SH3BGRL3	8.04e-06	-0.302311	0.818	0.785	0.142092	0.14
NDRG1	8.3e-06	-0.721946	0.238	0.283	0.1467	0.15
AKR1C1	9.76e-06	-0.692096	0.242	0.294	0.172544	0.17
VAMP2	1.21e-05	-0.710397	0.126	0.176	0.214152	0.21
PIM1	1.35e-05	-0.836519	0.133	0.181	0.238479	0.24
PTGER4	1.44e-05	-0.64019	0.076	0.124	0.253933	0.25
GPX2	1.68e-05	-0.356757	0.673	0.656	0.296299	0.3
MT1F	1.91e-05	-0.676476	0.149	0.198	0.337053	0.34
SGMS2	1.91e-05	-0.825182	0.2	0.243	0.337064	0.34
SOX9	2.1e-05	-0.637354	0.15	0.201	0.370995	0.37
SOX21	2.32e-05	-0.583236	0.084	0.133	0.409706	0.41
FOXA3	2.47e-05	-0.534592	0.205	0.258	0.436647	0.44
NUPR1	2.51e-05	-0.904038	0.081	0.128	0.444021	0.44
CIRBP	2.58e-05	-0.684493	0.291	0.321	0.45551	0.46
TES	3.03e-05	-0.700126	0.268	0.304	0.536191	0.54
SGK1	3.49e-05	-0.611475	0.106	0.154	0.617383	0.62
DYNLL1	3.68e-05	-0.432311	0.711	0.642	0.650854	0.65
YWHAZ	4.31e-05	-0.444778	0.595	0.576	0.762722	0.76
FABP5	5.04e-05	-0.47691	0.415	0.443	0.89214	0.89
CAPN9	5.7e-05	-0.569583	0.116	0.164	1	> 0.99
GLUL	8.25e-05	-0.650208	0.289	0.318	1	> 0.99
PHGR1	8.56e-05	1.00061	0.689	0.687	1	> 0.99
H3F3A	9.78e-05	-0.301785	0.716	0.663	1	> 0.99
PPIF	0.000106914	-0.542961	0.119	0.164	1	> 0.99
YPEL5	0.000111939	-0.561954	0.136	0.182	1	> 0.99
DYNLRB1	0.000127699	-0.648866	0.31	0.33	1	> 0.99
SLC7A8	0.000144603	-0.462944	0.16	0.207	1	> 0.99
ARF4	0.00014514	-0.544745	0.362	0.378	1	> 0.99
JAG1	0.000158608	-0.638746	0.145	0.188	1	> 0.99
VAPA	0.000171334	-0.694267	0.354	0.358	1	> 0.99
S100A11	0.000174564	-0.287688	0.877	0.835	1	> 0.99
VSIG1	0.00018438	-0.509924	0.423	0.435	1	> 0.99
POLD4	0.000207235	-0.532837	0.497	0.484	1	> 0.99
PRDX1	0.000291214	-0.38188	0.609	0.572	1	> 0.99
STX12	0.000296493	-0.447856	0.095	0.137	1	> 0.99
HMGCS2	0.000336869	-0.531435	0.095	0.134	1	> 0.99
PLAC8	0.000419565	-0.472415	0.384	0.406	1	> 0.99
RASEF	0.000443106	-0.6912	0.265	0.292	1	> 0.99
RHOA	0.000448734	-0.478024	0.527	0.495	1	> 0.99
SLC9A1	0.000583329	-0.618962	0.211	0.243	1	> 0.99
IL1RN	0.000604343	-0.726203	0.28	0.304	1	> 0.99
TNFRSF21	0.000615755	-0.563403	0.127	0.165	1	> 0.99
AHNAK	0.00067171	-0.460088	0.469	0.464	1	> 0.99
CD164	0.000677838	-0.581049	0.356	0.364	1	> 0.99
TAX1BP3	0.000870681	-0.59463	0.321	0.331	1	> 0.99
EGR1	0.000906609	-0.579914	0.291	0.321	1	> 0.99
SPTSSB	0.00110349	-0.462287	0.098	0.136	1	> 0.99
LDLR	0.00115912	-0.637289	0.355	0.36	1	> 0.99
BCAS1	0.00130857	-0.543698	0.332	0.345	1	> 0.99
CAPG	0.00134648	-0.537372	0.363	0.369	1	> 0.99
DSP	0.00140903	-0.629135	0.32	0.335	1	> 0.99
NET1	0.00199159	-0.568593	0.232	0.258	1	> 0.99
PLLP	0.00204906	-0.513421	0.168	0.2	1	> 0.99
ZBTB43	0.00243824	-0.646451	0.253	0.272	1	> 0.99
UGCG	0.00311167	-0.601228	0.291	0.306	1	> 0.99
PTP4A1	0.00320018	-0.685561	0.2	0.224	1	> 0.99
SMIM14	0.00327107	-0.555561	0.314	0.323	1	> 0.99
SFN	0.00338469	-0.432853	0.713	0.648	1	> 0.99
B4GALNT3	0.00339658	-0.489035	0.119	0.152	1	> 0.99
KDM6B	0.00369229	-0.520732	0.123	0.154	1	> 0.99
SSBP3	0.00374959	-0.496526	0.14	0.171	1	> 0.99
LGALS4	0.00385456	0.269636	0.69	0.62	1	> 0.99
NKX6-2	0.00394607	-0.284822	0.103	0.14	1	> 0.99
EPHA2	0.0040586	-0.715082	0.311	0.317	1	> 0.99
SH3BGRL2	0.00477472	-0.503272	0.172	0.201	1	> 0.99
GAST	0.00555883	-0.518909	0.139	0.168	1	> 0.99
TACSTD2	0.00582102	-0.472196	0.545	0.505	1	> 0.99
SUMO2	0.00585163	-0.483624	0.447	0.425	1	> 0.99
CDC42	0.00610459	-0.536827	0.424	0.404	1	> 0.99
TMEM134	0.00613333	-0.576745	0.28	0.288	1	> 0.99
FAR1	0.00639722	-0.639321	0.153	0.179	1	> 0.99
LINC01133	0.00639727	-0.629731	0.465	0.442	1	> 0.99
SRCAP	0.00682455	-0.686803	0.197	0.217	1	> 0.99
AKR7A3	0.00745679	-0.469148	0.422	0.405	1	> 0.99
MAP2K3	0.00766765	-0.558041	0.235	0.251	1	> 0.99
MIDN	0.0079152	-0.646286	0.349	0.346	1	> 0.99
AZIN1	0.00805177	-0.392041	0.082	0.109	1	> 0.99
GCLC	0.008741	-0.548783	0.143	0.17	1	> 0.99
LAMTOR1	0.00921531	-0.2551	0.306	0.226	1	> 0.99
SLC39A11	0.0104091	-0.503509	0.132	0.158	1	> 0.99
ALDH3A1	0.0107854	-0.40791	0.391	0.386	1	> 0.99
PSAP	0.0115555	-0.42716	0.43	0.418	1	> 0.99
TSC22D2	0.0116404	-0.479658	0.115	0.141	1	> 0.99
VAMP8	0.0116679	-0.378786	0.582	0.536	1	> 0.99
RAB7A	0.0121034	-0.641053	0.283	0.285	1	> 0.99
CAPZA2	0.01264	-0.597656	0.221	0.236	1	> 0.99
HNRNPU	0.0139442	-0.259402	0.306	0.234	1	> 0.99
LGALS9	0.0146724	-0.294119	0.347	0.26	1	> 0.99
EEF2	0.0148631	-0.337139	0.579	0.522	1	> 0.99
NR0B2	0.0152708	-0.363633	0.079	0.103	1	> 0.99
ID2	0.01611	-0.451026	0.17	0.195	1	> 0.99
GADD45B	0.0180896	-0.399657	0.176	0.203	1	> 0.99
HMGB2	0.019189	-0.330472	0.094	0.119	1	> 0.99
UBE2R2	0.0200106	-0.254117	0.174	0.13	1	> 0.99
VMP1	0.021247	-0.386048	0.4	0.301	1	> 0.99
CDKN1A	0.021604	-0.605716	0.272	0.276	1	> 0.99
MAFF	0.0221407	-0.582714	0.213	0.222	1	> 0.99
ZFP36L1	0.0224756	-0.456812	0.272	0.283	1	> 0.99
BRI3	0.023844	-0.522746	0.174	0.194	1	> 0.99
YWHAE	0.0243276	-0.483424	0.437	0.405	1	> 0.99
SFPQ	0.0255203	-0.6268	0.319	0.31	1	> 0.99
TRA2B	0.0258634	-0.509948	0.328	0.324	1	> 0.99
INO80C	0.0260117	-0.722105	0.261	0.261	1	> 0.99
ABHD17C	0.0300185	-0.671829	0.179	0.194	1	> 0.99
UBE2B	0.0313401	-0.263108	0.247	0.191	1	> 0.99
NARS	0.0321357	-0.305666	0.199	0.15	1	> 0.99
BIRC2	0.0324917	-0.252668	0.119	0.087	1	> 0.99
TRAF4	0.0351083	-0.262992	0.225	0.172	1	> 0.99
TRIM28	0.0357149	-0.259534	0.156	0.116	1	> 0.99
TOP1	0.0363297	-0.313807	0.258	0.197	1	> 0.99
GALNT6	0.0368961	-0.471004	0.219	0.232	1	> 0.99
PLP2	0.0385129	-0.43736	0.27	0.271	1	> 0.99
FAM120A	0.0390406	-0.25365	0.337	0.261	1	> 0.99
AHR	0.0398653	-0.295552	0.166	0.126	1	> 0.99
SRSF6	0.0421507	-0.402828	0.083	0.102	1	> 0.99
EIF3B	0.0427768	-0.363904	0.123	0.142	1	> 0.99
IFNGR2	0.0436737	-0.606121	0.188	0.198	1	> 0.99
EIF4G2	0.0446394	-0.484215	0.393	0.373	1	> 0.99
C1orf106	0.0447594	-0.280032	0.22	0.17	1	> 0.99
FHL2	0.0448438	-0.269187	0.402	0.312	1	> 0.99
MAL2	0.045618	-0.461172	0.442	0.412	1	> 0.99
FUS	0.0477567	-0.294971	0.29	0.229	1	> 0.99
SRSF5	0.0485618	-0.669891	0.288	0.28	1	> 0.99
ARHGAP12	0.0507148	-0.29431	0.157	0.12	1	> 0.99
C3orf52	0.051798	-0.474289	0.112	0.13	1	> 0.99
TRIB1	0.0575572	-0.51198	0.197	0.207	1	> 0.99
CHMP4B	0.0580553	-0.272631	0.515	0.397	1	> 0.99
EIF4A2	0.0617057	-0.497904	0.385	0.354	1	> 0.99
B3GNT7	0.0658678	-0.40507	0.112	0.129	1	> 0.99
UBL3	0.0665473	-0.501252	0.197	0.209	1	> 0.99
SNX9	0.0708697	-0.285726	0.183	0.143	1	> 0.99
RAP1A	0.0714396	-0.542158	0.198	0.206	1	> 0.99
JUP	0.0714626	-0.481911	0.312	0.304	1	> 0.99
ARPC1A	0.0716738	-0.47416	0.405	0.374	1	> 0.99
IMP3	0.0717359	-0.268386	0.195	0.153	1	> 0.99
FAM83G	0.072452	-0.432713	0.086	0.102	1	> 0.99
SPINT1	0.074013	-0.261699	0.333	0.266	1	> 0.99
MTHFD2	0.074074	-0.543665	0.132	0.145	1	> 0.99
IRF6	0.0771475	-0.396833	0.101	0.117	1	> 0.99
NME1-NME2	0.0793085	-0.288329	0.106	0.122	1	> 0.99
FAM46A	0.080787	-0.508424	0.403	0.378	1	> 0.99
MRPS18A	0.0811221	-0.274547	0.19	0.15	1	> 0.99
PABPN1	0.0853919	-0.450687	0.179	0.188	1	> 0.99
TOMM7	0.0857843	-0.347239	0.584	0.517	1	> 0.99
CSRNP1	0.0898335	-0.470461	0.181	0.19	1	> 0.99
ABCC5	0.0929249	-0.475751	0.114	0.129	1	> 0.99
TRIM31	0.0972426	-0.458126	0.113	0.128	1	> 0.99
LRRC8A	0.0974716	-0.336645	0.092	0.107	1	> 0.99
COTL1	0.102293	-0.2846	0.313	0.253	1	> 0.99
PPP1CB	0.10617	-0.472574	0.247	0.247	1	> 0.99
FABP1	0.106782	1.16951	0.316	0.276	1	> 0.99
PLEKHJ1	0.108909	-0.269205	0.386	0.301	1	> 0.99
DDX17	0.108984	-0.481274	0.268	0.266	1	> 0.99
ANG	0.114105	-0.285504	0.3	0.238	1	> 0.99
CAPZB	0.12197	-0.309861	0.382	0.299	1	> 0.99
CAPN8	0.122513	-0.414487	0.441	0.41	1	> 0.99
BAIAP2L1	0.125003	-0.540619	0.192	0.198	1	> 0.99
DUSP4	0.125541	-0.283781	0.137	0.109	1	> 0.99
DSC2	0.125771	-0.720572	0.236	0.23	1	> 0.99
STAU1	0.129765	-0.289096	0.16	0.128	1	> 0.99
HNRNPA0	0.130526	-0.470761	0.285	0.278	1	> 0.99
MARCKS	0.132529	-0.47663	0.389	0.367	1	> 0.99
PLEC	0.139526	-0.494321	0.283	0.275	1	> 0.99
MED10	0.140591	-0.252597	0.144	0.115	1	> 0.99
RPSAP58	0.141863	-0.401992	0.398	0.358	1	> 0.99
EFNB2	0.145402	-0.419098	0.175	0.182	1	> 0.99
TNFRSF1A	0.148332	-0.411762	0.129	0.139	1	> 0.99
ATP6V0D1	0.15136	-0.263902	0.207	0.168	1	> 0.99
B3GNT5	0.153053	-0.321466	0.213	0.173	1	> 0.99
CAT	0.153196	-0.357041	0.106	0.118	1	> 0.99
SLC9A3R2	0.153837	-0.250145	0.1	0.079	1	> 0.99
FRMD4B	0.154083	-0.335832	0.242	0.195	1	> 0.99
MSMO1	0.154504	-0.427948	0.153	0.162	1	> 0.99
VASP	0.154589	-0.502711	0.227	0.228	1	> 0.99
GAK	0.156579	-0.2774	0.185	0.15	1	> 0.99
PMAIP1	0.156913	-0.41885	0.15	0.16	1	> 0.99
PRSS8	0.159147	-0.259549	0.246	0.201	1	> 0.99
YTHDC1	0.161642	-0.263422	0.15	0.121	1	> 0.99
RP11-800A18.4	0.165362	-0.35877	0.19	0.198	1	> 0.99
MAPK1IP1L	0.167492	-0.2572	0.159	0.129	1	> 0.99
EPS8	0.167654	-0.336636	0.293	0.238	1	> 0.99
LMO4	0.171405	-0.287659	0.391	0.316	1	> 0.99
RHPN2	0.172861	-0.353268	0.187	0.152	1	> 0.99
TARS	0.173234	-0.284883	0.172	0.14	1	> 0.99
OAT	0.176846	-0.317628	0.197	0.16	1	> 0.99
SLC38A2	0.177096	-0.538577	0.327	0.308	1	> 0.99
HNRNPK	0.180664	-0.335188	0.484	0.434	1	> 0.99
TMEM30B	0.184442	-0.273763	0.191	0.158	1	> 0.99
F11R	0.184653	-0.345626	0.254	0.209	1	> 0.99
LAD1	0.186309	-0.423959	0.228	0.225	1	> 0.99
ZFAND5	0.186974	-0.268956	0.236	0.194	1	> 0.99
EIF1AX	0.188835	-0.284419	0.341	0.276	1	> 0.99
EIF3J	0.195832	-0.278724	0.321	0.261	1	> 0.99
SYPL1	0.19621	-0.390152	0.176	0.181	1	> 0.99
ABLIM1	0.208424	-0.470705	0.297	0.284	1	> 0.99
RAB5C	0.20947	-0.508768	0.247	0.237	1	> 0.99
TMPRSS2	0.209586	-0.541718	0.253	0.245	1	> 0.99
CMPK1	0.21573	-0.28525	0.268	0.22	1	> 0.99
ALDH1A1	0.216102	-0.454734	0.38	0.351	1	> 0.99
TMEM59	0.220056	-0.403858	0.468	0.419	1	> 0.99
ERRFI1	0.220178	-0.30424	0.232	0.191	1	> 0.99
VDAC1	0.222908	-0.428091	0.409	0.371	1	> 0.99
TRAK1	0.222934	-0.261993	0.164	0.136	1	> 0.99
SLC25A25	0.232767	-0.257739	0.09	0.1	1	> 0.99
RPL17	0.233355	-0.283261	0.532	0.428	1	> 0.99
HNRNPF	0.23341	-0.450308	0.314	0.294	1	> 0.99
ZSWIM6	0.236121	-0.285319	0.106	0.087	1	> 0.99
BCAR1	0.241967	-0.440979	0.152	0.157	1	> 0.99
YOD1	0.245607	-0.328184	0.142	0.15	1	> 0.99
VPS37B	0.24601	-0.387099	0.223	0.22	1	> 0.99
ELL2	0.247392	-0.404513	0.101	0.109	1	> 0.99
SRSF3	0.248232	-0.330773	0.36	0.292	1	> 0.99
VPS28	0.250841	-0.28588	0.379	0.31	1	> 0.99
PCBP2	0.252519	-0.419035	0.376	0.342	1	> 0.99
HNRNPH1	0.253321	-0.381251	0.202	0.203	1	> 0.99
CCND1	0.254875	-0.412866	0.307	0.291	1	> 0.99
OPTN	0.258407	-0.304299	0.151	0.125	1	> 0.99
ZDHHC3	0.262181	-0.261809	0.206	0.172	1	> 0.99
REP15	0.263271	-0.353524	0.153	0.159	1	> 0.99
DDA1	0.270883	-0.329755	0.135	0.141	1	> 0.99
ABHD14B	0.279091	-0.279963	0.166	0.138	1	> 0.99
RAB5B	0.279672	-0.30645	0.123	0.103	1	> 0.99
HSPH1	0.283925	-0.282955	0.16	0.135	1	> 0.99
GABARAPL2	0.284253	-0.492513	0.224	0.217	1	> 0.99
RHOF	0.285668	-0.611481	0.197	0.191	1	> 0.99
MGST3	0.2865	-0.269351	0.569	0.508	1	> 0.99
YWHAH	0.289756	-0.414989	0.28	0.267	1	> 0.99
CTTN	0.289856	-0.450932	0.24	0.232	1	> 0.99
CYP2S1	0.29765	-0.349522	0.24	0.237	1	> 0.99
SRSF2	0.298571	-0.351229	0.29	0.237	1	> 0.99
PDLIM5	0.299499	-0.397875	0.205	0.17	1	> 0.99
NEDD9	0.30074	-0.263885	0.267	0.225	1	> 0.99
HMGCS1	0.301133	-0.493821	0.235	0.229	1	> 0.99
NCL	0.301147	-0.276922	0.352	0.29	1	> 0.99
GNAI3	0.303074	-0.291292	0.15	0.127	1	> 0.99
ZFP36L2	0.306701	-0.351176	0.258	0.254	1	> 0.99
PCBP1	0.306712	-0.492329	0.43	0.38	1	> 0.99
TMBIM1	0.309926	-0.329771	0.27	0.261	1	> 0.99
CSDE1	0.313091	-0.25424	0.245	0.205	1	> 0.99
EPN1	0.313333	-0.334971	0.238	0.2	1	> 0.99
BAG1	0.315161	-0.484343	0.27	0.253	1	> 0.99
SDCBP2	0.323831	-0.342953	0.509	0.453	1	> 0.99
CFDP1	0.324956	-0.259855	0.194	0.165	1	> 0.99
GALE	0.326488	-0.275529	0.304	0.29	1	> 0.99
GPX4	0.326945	-0.41718	0.327	0.307	1	> 0.99
CORO1C	0.336115	-0.264259	0.146	0.124	1	> 0.99
MCL1	0.338183	-0.290708	0.425	0.348	1	> 0.99
MIR22HG	0.338711	-0.450505	0.192	0.187	1	> 0.99
RAB10	0.340444	-0.373964	0.25	0.208	1	> 0.99
MORF4L2	0.341066	-0.508099	0.3	0.276	1	> 0.99
PTTG1IP	0.341535	-0.263143	0.275	0.233	1	> 0.99
DPM2	0.344834	-0.553175	0.178	0.173	1	> 0.99
BAIAP2	0.345386	-0.288561	0.109	0.115	1	> 0.99
IFI27L1	0.357196	-0.251443	0.102	0.109	1	> 0.99
TICAM1	0.365856	-0.432696	0.194	0.191	1	> 0.99
DEDD2	0.372879	-0.360227	0.108	0.112	1	> 0.99
LPCAT4	0.382255	-0.283797	0.132	0.137	1	> 0.99
SPTBN1	0.385955	-0.309825	0.263	0.224	1	> 0.99
CHP1	0.38648	-0.27576	0.33	0.276	1	> 0.99
PPP2CA	0.399976	-0.398564	0.213	0.178	1	> 0.99
ITGB4	0.406674	-0.309999	0.228	0.195	1	> 0.99
SFTA2	0.408954	-0.321146	0.1	0.105	1	> 0.99
DR1	0.409796	-0.25368	0.14	0.121	1	> 0.99
ALDH3A2	0.413788	-0.324388	0.172	0.172	1	> 0.99
RASSF6	0.420148	-0.293028	0.146	0.126	1	> 0.99
SYTL2	0.423405	-0.253906	0.274	0.237	1	> 0.99
ATP8B1	0.425667	-0.414771	0.221	0.213	1	> 0.99
ZFAS1	0.427047	-0.426714	0.365	0.322	1	> 0.99
C6orf48	0.428653	-0.277075	0.139	0.14	1	> 0.99
ELOVL1	0.430125	-0.340069	0.165	0.141	1	> 0.99
RSL24D1	0.431645	-0.395179	0.213	0.208	1	> 0.99
NGFRAP1	0.431848	-0.391482	0.151	0.151	1	> 0.99
LMO7	0.436286	-0.335278	0.512	0.425	1	> 0.99
RNPS1	0.441217	-0.422584	0.169	0.166	1	> 0.99
LAMTOR3	0.442667	-0.347578	0.118	0.121	1	> 0.99
WDR1	0.443656	-0.383955	0.274	0.231	1	> 0.99
BCL10	0.446456	-0.36242	0.146	0.125	1	> 0.99
DDX21	0.447846	-0.46288	0.244	0.228	1	> 0.99
IGLL5	0.450239	-0.410764	0.439	0.355	1	> 0.99
RNF103	0.450319	-0.312725	0.102	0.107	1	> 0.99
MAPK6	0.452347	-0.338075	0.178	0.153	1	> 0.99
TMEM230	0.456171	-0.393654	0.2	0.193	1	> 0.99
CHMP1A	0.460872	-0.256661	0.12	0.124	1	> 0.99
HPRT1	0.462617	-0.281123	0.105	0.091	1	> 0.99
SERPINB5	0.477892	-0.298257	0.179	0.155	1	> 0.99
SLC3A2	0.481173	-0.30721	0.204	0.178	1	> 0.99
CELF1	0.482581	-0.250264	0.142	0.124	1	> 0.99
TRA2A	0.487245	-0.355485	0.138	0.138	1	> 0.99
OASL	0.489382	-0.279887	0.197	0.173	1	> 0.99
EHD1	0.48939	-0.346442	0.133	0.114	1	> 0.99
C6orf132	0.490339	-0.336734	0.241	0.206	1	> 0.99
RIOK3	0.494566	-0.510998	0.243	0.228	1	> 0.99
ATOX1	0.497835	-0.324365	0.411	0.342	1	> 0.99
TRNP1	0.504919	-0.352235	0.238	0.204	1	> 0.99
HERPUD1	0.522937	-0.433576	0.398	0.353	1	> 0.99
HMGA1	0.524167	-0.296876	0.388	0.329	1	> 0.99
PIP4K2C	0.527063	-0.284459	0.108	0.111	1	> 0.99
SNHG9	0.527285	-0.265857	0.115	0.102	1	> 0.99
MAPK3	0.528076	-0.261162	0.298	0.256	1	> 0.99
TRIM16	0.52822	-0.30073	0.166	0.144	1	> 0.99
GNAS	0.531945	-0.255674	0.457	0.383	1	> 0.99
EPB41L4A-AS1	0.532129	-0.279053	0.1	0.102	1	> 0.99
ADI1	0.537072	-0.268383	0.245	0.212	1	> 0.99
SLPI	0.537289	-0.392	0.48	0.4	1	> 0.99
FAM107B	0.543135	-0.322212	0.221	0.19	1	> 0.99
PLCD3	0.544025	-0.336468	0.135	0.135	1	> 0.99
TSPYL1	0.550195	-0.340922	0.118	0.119	1	> 0.99
MAPKAPK2	0.553232	-0.294426	0.102	0.104	1	> 0.99
JOSD1	0.55872	-0.26255	0.129	0.114	1	> 0.99
BZW2	0.559703	-0.251035	0.122	0.123	1	> 0.99
RAD23A	0.573014	-0.324904	0.169	0.148	1	> 0.99
ELAVL1	0.573199	-0.290278	0.099	0.101	1	> 0.99
ARHGAP21	0.576282	-0.302959	0.116	0.116	1	> 0.99
CTNND1	0.578444	-0.39002	0.321	0.291	1	> 0.99
METTL7A	0.579077	-0.2775	0.159	0.157	1	> 0.99
CYB5A	0.590707	-0.25268	0.51	0.422	1	> 0.99
UBE2D3	0.591594	-0.4708	0.441	0.376	1	> 0.99
TCF7L2	0.594094	-0.470362	0.191	0.182	1	> 0.99
MEAF6	0.604002	-0.301882	0.1	0.102	1	> 0.99
CHMP1B	0.606471	-0.527816	0.239	0.22	1	> 0.99
ANKRD10	0.607495	-0.29507	0.116	0.104	1	> 0.99
TSPAN15	0.608048	-0.298843	0.182	0.16	1	> 0.99
UGDH	0.608247	-0.270118	0.278	0.241	1	> 0.99
FAM177B	0.613322	-0.271414	0.153	0.137	1	> 0.99
MLPH	0.614315	-0.436053	0.297	0.272	1	> 0.99
AGPAT9	0.61586	-0.306883	0.117	0.105	1	> 0.99
NFKB1	0.617386	-0.476264	0.175	0.151	1	> 0.99
LGMN	0.619382	-0.287846	0.198	0.175	1	> 0.99
DDX3X	0.624071	-0.422002	0.273	0.251	1	> 0.99
FBLIM1	0.625512	-0.40087	0.162	0.142	1	> 0.99
BCL3	0.626809	-0.409008	0.143	0.139	1	> 0.99
DBNL	0.62848	-0.30348	0.135	0.119	1	> 0.99
TUBB2A	0.6292	-0.368585	0.372	0.332	1	> 0.99
SVIP	0.634948	-0.466528	0.362	0.318	1	> 0.99
ATP6V1G1	0.640099	-0.400449	0.483	0.413	1	> 0.99
GOLPH3	0.642238	-0.344737	0.123	0.109	1	> 0.99
SULT1C2	0.647989	-0.367236	0.457	0.393	1	> 0.99
FA2H	0.650554	-0.310387	0.141	0.126	1	> 0.99
KLF5	0.651505	-0.448371	0.395	0.349	1	> 0.99
FOSL1	0.651861	-0.385358	0.117	0.115	1	> 0.99
ETS2	0.659756	-0.370668	0.359	0.32	1	> 0.99
GAREM	0.66087	-0.438011	0.103	0.102	1	> 0.99
TOB1	0.667095	-0.272786	0.226	0.214	1	> 0.99
FCGBP	0.670055	-0.267117	0.408	0.361	1	> 0.99
STX3	0.670401	-0.360891	0.158	0.14	1	> 0.99
ARGLU1	0.672437	-0.315709	0.351	0.303	1	> 0.99
ABHD2	0.673416	-0.349835	0.322	0.292	1	> 0.99
DSG2	0.675558	-0.442338	0.219	0.204	1	> 0.99
ADIPOR2	0.67558	-0.328924	0.143	0.127	1	> 0.99
TMEM248	0.678552	-0.384053	0.166	0.146	1	> 0.99
TMEM219	0.696169	-0.413189	0.346	0.307	1	> 0.99
CLK1	0.704781	-0.401488	0.165	0.157	1	> 0.99
TCEA3	0.716085	-0.344499	0.171	0.162	1	> 0.99
MORF4L1	0.717878	-0.40781	0.356	0.299	1	> 0.99
CHMP5	0.723109	-0.446945	0.222	0.207	1	> 0.99
LPCAT3	0.723349	-0.312444	0.121	0.119	1	> 0.99
EIF4EBP2	0.723979	-0.364056	0.143	0.138	1	> 0.99
NFKBIB	0.728781	-0.311705	0.112	0.11	1	> 0.99
HNF4A	0.730231	-0.285533	0.101	0.1	1	> 0.99
EIF5B	0.741817	-0.276569	0.305	0.269	1	> 0.99
SUN1	0.749741	-0.31508	0.189	0.17	1	> 0.99
G3BP1	0.750882	-0.350218	0.132	0.127	1	> 0.99
SBDS	0.764101	-0.394855	0.283	0.256	1	> 0.99
TNIP1	0.766109	-0.426123	0.201	0.187	1	> 0.99
ESRRA	0.766123	-0.256562	0.107	0.105	1	> 0.99
ITPR3	0.777696	-0.353689	0.133	0.12	1	> 0.99
HNRNPDL	0.795781	-0.398696	0.32	0.275	1	> 0.99
ARHGDIA	0.79898	-0.404401	0.316	0.281	1	> 0.99
CCDC107	0.799493	-0.379746	0.206	0.184	1	> 0.99
IST1	0.803925	-0.336464	0.171	0.156	1	> 0.99
S100A6	0.808842	0.345728	0.991	0.995	1	> 0.99
PDCD4	0.809729	-0.394033	0.178	0.157	1	> 0.99
U2AF1	0.814279	-0.298876	0.344	0.306	1	> 0.99
RBMX	0.8166	-0.336367	0.204	0.184	1	> 0.99
DDT	0.818311	-0.266645	0.411	0.352	1	> 0.99
ZFAND6	0.826804	-0.510106	0.193	0.176	1	> 0.99
KDELR2	0.83188	-0.291682	0.488	0.417	1	> 0.99
WBP5	0.833999	-0.301966	0.314	0.288	1	> 0.99
SSFA2	0.846193	-0.360936	0.171	0.16	1	> 0.99
B4GALT1	0.846791	-0.359098	0.211	0.195	1	> 0.99
DNAJB1	0.851046	-0.467262	0.429	0.359	1	> 0.99
BUD31	0.85349	-0.391007	0.277	0.251	1	> 0.99
ERBB2IP	0.858574	-0.336118	0.129	0.118	1	> 0.99
EIF4E	0.858854	-0.335113	0.257	0.228	1	> 0.99
LRRFIP1	0.862833	-0.367387	0.418	0.359	1	> 0.99
MARCKSL1	0.86437	-0.417402	0.39	0.339	1	> 0.99
SGSM3	0.870009	-0.27218	0.226	0.206	1	> 0.99
CYCS	0.873419	-0.298943	0.524	0.439	1	> 0.99
SUCLG2	0.875667	-0.363533	0.253	0.228	1	> 0.99
LASP1	0.889413	-0.313661	0.314	0.279	1	> 0.99
PPP1R11	0.891707	-0.329014	0.172	0.156	1	> 0.99
TIPARP	0.901068	-0.298568	0.161	0.152	1	> 0.99
GCNT1	0.902935	-0.26117	0.121	0.113	1	> 0.99
ZNF593	0.902977	-0.336563	0.236	0.21	1	> 0.99
ZFAND2A	0.906135	-0.252481	0.153	0.146	1	> 0.99
GTPBP4	0.908965	-0.342289	0.112	0.107	1	> 0.99
ANXA11	0.911003	-0.331307	0.428	0.363	1	> 0.99
PLXNB2	0.914429	-0.393356	0.314	0.279	1	> 0.99
RAB11A	0.916473	-0.377938	0.447	0.381	1	> 0.99
RETSAT	0.922155	-0.261432	0.174	0.161	1	> 0.99
FAM84B	0.925721	-0.270785	0.13	0.124	1	> 0.99
IP6K2	0.927032	-0.314346	0.146	0.135	1	> 0.99
SLC44A2	0.937644	-0.265748	0.152	0.143	1	> 0.99
COQ10B	0.937922	-0.307944	0.131	0.121	1	> 0.99
UAP1	0.939938	-0.322248	0.151	0.142	1	> 0.99
ATP1B1	0.942046	-0.414831	0.432	0.367	1	> 0.99
TMEM9B	0.942254	-0.28554	0.146	0.135	1	> 0.99
OTUD1	0.942559	-0.311337	0.123	0.118	1	> 0.99
PTPLAD1	0.947942	-0.269724	0.211	0.194	1	> 0.99
IFRD1	0.952163	-0.319155	0.133	0.126	1	> 0.99
ADD3	0.953854	-0.403155	0.165	0.153	1	> 0.99
TPD52	0.954825	-0.40248	0.354	0.304	1	> 0.99
HP1BP3	0.957836	-0.307025	0.111	0.105	1	> 0.99
DHRS7	0.958739	-0.316537	0.231	0.21	1	> 0.99
ARPP19	0.959275	-0.323589	0.141	0.131	1	> 0.99
EIF4H	0.960204	-0.304426	0.15	0.139	1	> 0.99
PTBP1	0.980051	-0.426029	0.22	0.195	1	> 0.99
ARID3B	0.981891	-0.414493	0.129	0.119	1	> 0.99
EFCAB14	0.982845	-0.318377	0.177	0.163	1	> 0.99
PABPC4	0.984454	-0.29557	0.135	0.126	1	> 0.99
LINC00998	0.985962	-0.336652	0.128	0.119	1	> 0.99
TNKS1BP1	0.986944	-0.320057	0.111	0.105	1	> 0.99
UBE2N	0.994635	-0.300996	0.149	0.138	1	> 0.99
RAC1	0.997353	-0.3086	0.503	0.43	1	> 0.99
RNF128	0.998119	-0.333912	0.107	0.102	1	> 0.99
ANXA1	0.999154	-0.453118	0.387	0.342	1	> 0.99

## Sheet: PMC
gene	p_val	avg_log2FC	pct.1	pct.2	p_val_adj	p_val_adj
PIGR	1.2174e-201	2.12146	0.825	0.289	2.15285e-197	< 0.001
LCN2	5.41451e-165	2.28656	0.597	0.112	9.57501e-161	< 0.001
CD74	2.44498e-158	2.13336	0.682	0.198	4.3237e-154	< 0.001
MT-CO2	2.86017e-148	0.951314	1	0.996	5.05793e-144	< 0.001
GKN2	2.13734e-140	-1.9129	0.45	0.887	3.77966e-136	< 0.001
REG1A	4.06996e-131	2.55434	0.501	0.089	7.19731e-127	< 0.001
HLA-DRB1	4.04734e-128	1.49576	0.457	0.064	7.15731e-124	< 0.001
TFF3	2.63878e-121	3.10258	0.523	0.123	4.66642e-117	< 0.001
HLA-DRA	2.12668e-113	1.54633	0.482	0.099	3.76083e-109	< 0.001
CYBA	7.86022e-112	1.41738	0.794	0.396	1.39e-107	< 0.001
TFF1	1.66498e-108	-1.09191	0.974	0.999	2.94434e-104	< 0.001
GKN1	2.5636e-106	-2.27211	0.418	0.783	4.53347e-102	< 0.001
MALAT1	4.49676e-103	1.44943	0.999	0.973	7.95208e-99	< 0.001
REG3A	2.87007e-101	2.13362	0.251	0.001	5.07544e-97	< 0.001
TAGLN2	1.45518e-98	-1.19865	0.628	0.829	2.57334e-94	< 0.001
COX7B	3.35137e-98	1.17571	0.805	0.444	5.92656e-94	< 0.001
ACTG1	1.14396e-93	-1.096	0.851	0.908	2.02298e-89	< 0.001
BPIFB1	2.77815e-92	1.82418	0.301	0.027	4.91289e-88	< 0.001
UQCRB	3.84287e-91	1.07117	0.768	0.416	6.79573e-87	< 0.001
TMSB4X	4.59367e-88	-0.859754	0.993	0.995	8.12345e-84	< 0.001
ACTB	4.54534e-87	-0.847623	0.905	0.945	8.03798e-83	< 0.001
HLA-DPB1	8.45002e-87	1.03497	0.305	0.034	1.4943e-82	< 0.001
MT1G	1.08578e-84	-2.02339	0.427	0.687	1.92009e-80	< 0.001
RPL21	1.22215e-84	1.31498	0.89	0.712	2.16126e-80	< 0.001
PSME2	1.55253e-81	1.05468	0.613	0.242	2.74549e-77	< 0.001
MT-ND4L	4.0828e-80	0.968225	0.838	0.472	7.22002e-76	< 0.001
PI3	9.04698e-80	1.45348	0.249	0.018	1.59987e-75	< 0.001
HLA-DPA1	4.68505e-79	0.802858	0.225	0.009	8.28504e-75	< 0.001
RNASE1	4.87908e-79	-1.28673	0.558	0.79	8.62817e-75	< 0.001
TFF2	4.3866e-78	-1.06593	0.914	0.979	7.75727e-74	< 0.001
S100P	1.3016e-76	-0.792606	0.937	0.967	2.30176e-72	< 0.001
MIA	1.73638e-76	1.00776	0.328	0.054	3.07062e-72	< 0.001
MUC5AC	3.23673e-73	-0.718413	0.907	0.982	5.72384e-69	< 0.001
MUC4	4.1029e-71	0.761466	0.181	0.001	7.25557e-67	< 0.001
MT-CYB	6.47e-71	0.54337	0.997	0.979	1.14416e-66	< 0.001
FAM3D	2.33805e-69	0.810835	0.338	0.067	4.13461e-65	< 0.001
KRT7	2.88549e-69	1.08191	0.342	0.074	5.10271e-65	< 0.001
LTF	5.43653e-68	1.42622	0.177	0.002	9.61395e-64	< 0.001
PSAPL1	2.11045e-67	-2.00988	0.108	0.417	3.73212e-63	< 0.001
ISG15	2.41219e-66	1.59135	0.341	0.079	4.26571e-62	< 0.001
MSMB	7.26645e-66	-1.30365	0.455	0.69	1.285e-61	< 0.001
LY6E	8.49903e-66	0.919248	0.37	0.097	1.50297e-61	< 0.001
PDZK1IP1	2.96042e-65	0.89207	0.328	0.071	5.2352e-61	< 0.001
PPDPF	6.04082e-65	-0.854182	0.824	0.851	1.06826e-60	< 0.001
USMG5	4.22064e-64	0.920001	0.762	0.484	7.46378e-60	< 0.001
MUC6	2.32165e-63	0.999564	0.299	0.059	4.1056e-59	< 0.001
CYSTM1	6.6351e-63	-0.755662	0.929	0.944	1.17335e-58	< 0.001
CA2	3.67004e-61	-1.02603	0.718	0.809	6.4901e-57	< 0.001
RPS4Y1	2.17857e-59	0.861712	0.498	0.183	3.85258e-55	< 0.001
HLA-DQB1	2.57228e-59	0.619849	0.202	0.018	4.54882e-55	< 0.001
JUND	2.98472e-59	-1.21895	0.632	0.762	5.27817e-55	< 0.001
LDHB	1.8551e-58	0.808113	0.298	0.064	3.28056e-54	< 0.001
CXCL3	2.24842e-57	1.41527	0.468	0.179	3.97611e-53	< 0.001
ANKRD36C	3.36059e-57	1.13529	0.347	0.095	5.94287e-53	< 0.001
CXCL1	5.99104e-57	0.93952	0.189	0.016	1.05946e-52	< 0.001
NDUFB3	8.64356e-57	0.798738	0.585	0.257	1.52853e-52	< 0.001
EZR	1.76547e-56	-1.19446	0.61	0.725	3.12205e-52	< 0.001
RPL18A	9.44934e-55	0.632096	0.959	0.859	1.67102e-50	< 0.001
HLA-DMA	2.58801e-54	0.668225	0.28	0.06	4.57664e-50	< 0.001
RPS19	2.89522e-54	0.739059	0.95	0.834	5.11991e-50	< 0.001
MALL	4.40779e-54	0.777179	0.253	0.046	7.79474e-50	< 0.001
S100A10	5.042e-54	0.886802	0.804	0.564	8.91628e-50	< 0.001
CCL20	8.18435e-53	0.957349	0.175	0.014	1.44732e-48	< 0.001
PSMB9	1.20321e-52	0.584419	0.32	0.081	2.12775e-48	< 0.001
UQCRQ	1.73463e-51	0.711203	0.84	0.632	3.06752e-47	< 0.001
HLA-DRB5	3.30476e-51	0.729751	0.175	0.016	5.84413e-47	< 0.001
LSM3	7.02254e-51	0.79238	0.453	0.173	1.24187e-46	< 0.001
SCD	1.11489e-50	0.586556	0.207	0.03	1.97158e-46	< 0.001
WFDC2	3.73485e-50	0.56036	0.212	0.032	6.60471e-46	< 0.001
NDUFA13	1.53189e-49	0.72123	0.822	0.503	2.709e-45	< 0.001
SDF2L1	2.52002e-49	0.722224	0.529	0.228	4.4564e-45	< 0.001
NDUFA12	6.74868e-49	0.598909	0.406	0.141	1.19344e-44	< 0.001
MT-ATP6	1.06433e-48	0.429118	0.994	0.974	1.88216e-44	< 0.001
BST2	1.16827e-48	0.52934	0.149	0.008	2.06596e-44	< 0.001
IFI6	2.77142e-48	0.582614	0.204	0.031	4.90098e-44	< 0.001
ATP5D	5.35072e-48	0.809499	0.562	0.264	9.46221e-44	< 0.001
CLDN7	7.02946e-48	0.846684	0.312	0.088	1.24309e-43	< 0.001
MT-ND4	1.1795e-47	0.38257	0.999	0.993	2.08582e-43	< 0.001
RPS24	1.74445e-47	0.597448	0.865	0.66	3.08488e-43	< 0.001
CEACAM6	2.29458e-46	0.955477	0.203	0.034	4.05774e-42	< 0.001
MT-ND5	1.12234e-45	0.742874	0.953	0.802	1.98474e-41	< 0.001
GCNT3	1.60818e-45	0.60053	0.25	0.056	2.8439e-41	< 0.001
MT-CO1	9.74683e-45	0.455105	0.998	0.999	1.72363e-40	< 0.001
HSP90B1	2.60689e-44	0.780401	0.616	0.328	4.61002e-40	< 0.001
KLF6	4.67875e-43	-0.805694	0.747	0.798	8.27391e-39	< 0.001
TXNDC17	1.04953e-42	0.679094	0.579	0.291	1.85599e-38	< 0.001
CRELD2	3.06814e-42	0.632218	0.225	0.049	5.4257e-38	< 0.001
PSMB8	4.34062e-42	0.572114	0.437	0.179	7.67595e-38	< 0.001
CST3	6.24873e-42	-0.76839	0.777	0.819	1.10502e-37	< 0.001
IER3	9.39553e-42	-1.11862	0.517	0.65	1.6615e-37	< 0.001
GAPDH	1.63034e-41	0.63702	0.845	0.657	2.8831e-37	< 0.001
EPCAM	2.16296e-41	0.735168	0.577	0.297	3.82497e-37	< 0.001
IFITM3	3.81484e-41	0.647458	0.439	0.186	6.74616e-37	< 0.001
RPS15	8.05571e-41	0.549577	0.953	0.852	1.42457e-36	< 0.001
PYCARD	1.72527e-40	0.454829	0.324	0.105	3.05096e-36	< 0.001
ZG16B	3.35981e-40	0.614374	0.33	0.111	5.94149e-36	< 0.001
C8orf59	4.17478e-40	0.474773	0.298	0.091	7.38269e-36	< 0.001
ARPC1B	4.82429e-40	0.522687	0.385	0.147	8.53127e-36	< 0.001
GTF3C6	1.02789e-39	0.561005	0.372	0.142	1.81772e-35	< 0.001
PTMA	1.12256e-39	-0.565289	0.884	0.916	1.98514e-35	< 0.001
HSPA5	2.78629e-39	0.731501	0.536	0.27	4.92728e-35	< 0.001
SOD2	3.98665e-39	0.544845	0.269	0.077	7.05e-35	< 0.001
C1QBP	4.47609e-39	0.579558	0.307	0.1	7.91552e-35	< 0.001
DMBT1	8.6088e-39	0.469461	0.135	0.012	1.52238e-34	< 0.001
RPS18	1.03233e-38	0.532218	0.976	0.904	1.82557e-34	< 0.001
PRSS3	2.58966e-38	0.688579	0.435	0.187	4.57956e-34	< 0.001
ASS1	2.69416e-38	0.513688	0.168	0.027	4.76436e-34	< 0.001
PHLDA1	1.24067e-37	0.518842	0.207	0.047	2.194e-33	< 0.001
SEC11C	4.38234e-37	0.524304	0.305	0.103	7.74973e-33	< 0.001
SSR4	1.56373e-36	0.56475	0.779	0.496	2.76529e-32	< 0.001
ATP5J	1.57578e-36	0.635154	0.697	0.424	2.78661e-32	< 0.001
PRDX4	1.8534e-36	0.52667	0.323	0.116	3.27755e-32	< 0.001
RPL26	2.25922e-36	0.717414	0.845	0.697	3.99521e-32	< 0.001
DNPH1	2.37486e-36	0.582223	0.541	0.279	4.19969e-32	< 0.001
PRDX2	4.29247e-36	0.584038	0.536	0.276	7.5908e-32	< 0.001
PSMB10	1.08632e-35	0.532097	0.324	0.117	1.92105e-31	< 0.001
NDUFB8.1	1.18658e-35	0.568304	0.582	0.309	2.09834e-31	< 0.001
MLEC	1.33141e-35	0.437466	0.28	0.09	2.35446e-31	< 0.001
B2M	2.33862e-35	0.531991	0.972	0.948	4.13562e-31	< 0.001
MT-ND3	3.4919e-35	0.418699	0.987	0.942	6.17508e-31	< 0.001
TMEM45B	3.89385e-35	0.409162	0.169	0.031	6.88588e-31	< 0.001
NUCB2	9.08508e-35	0.515349	0.212	0.054	1.60661e-30	< 0.001
DDX60	1.22766e-34	0.565767	0.163	0.029	2.17099e-30	< 0.001
HLA-C	1.69523e-34	0.624054	0.734	0.507	2.99785e-30	< 0.001
HBB	2.52411e-34	0.582422	0.106	0.007	4.46363e-30	< 0.001
MIF	3.11741e-34	0.577923	0.67	0.412	5.51283e-30	< 0.001
COPE	4.50566e-34	0.569073	0.634	0.355	7.96781e-30	< 0.001
RPS3A	4.89363e-34	0.778499	0.848	0.699	8.65389e-30	< 0.001
NDUFC2	5.1679e-34	0.580903	0.515	0.271	9.13891e-30	< 0.001
NANS	6.34426e-34	0.48831	0.419	0.184	1.12192e-29	< 0.001
COX6A1	1.01187e-33	0.584369	0.739	0.503	1.7894e-29	< 0.001
CYC1	1.1477e-33	0.508957	0.446	0.207	2.0296e-29	< 0.001
DYNC1I2	1.40556e-33	0.445445	0.376	0.152	2.48559e-29	< 0.001
NDUFS7	1.42918e-33	0.568381	0.55	0.291	2.52735e-29	< 0.001
TMC5	1.98598e-33	0.509161	0.536	0.279	3.51201e-29	< 0.001
RHOB	2.54654e-33	-1.16967	0.435	0.56	4.5033e-29	< 0.001
COX6A1P2	3.2116e-33	0.493397	0.464	0.216	5.6794e-29	< 0.001
SLC6A14	5.20882e-33	0.47779	0.12	0.013	9.21128e-29	< 0.001
FDPS	1.08684e-32	0.491623	0.363	0.149	1.92197e-28	< 0.001
TMEM160	1.16019e-32	0.456369	0.272	0.092	2.05169e-28	< 0.001
SQSTM1	1.82613e-32	-1.18734	0.482	0.586	3.22933e-28	< 0.001
HSPE1	2.18085e-32	0.679834	0.575	0.34	3.85661e-28	< 0.001
RPS13	2.5545e-32	0.597034	0.832	0.677	4.51738e-28	< 0.001
C14orf2	6.69955e-32	0.549406	0.749	0.52	1.18475e-27	< 0.001
RPL34	1.0384e-31	0.710259	0.932	0.838	1.83631e-27	< 0.001
MDK	1.0396e-31	0.653226	0.522	0.276	1.83843e-27	< 0.001
IL32	2.27472e-31	0.606853	0.357	0.144	4.02262e-27	< 0.001
MT2A	2.85792e-31	-1.46772	0.426	0.557	5.05395e-27	< 0.001
TAP1	3.0981e-31	0.429517	0.18	0.043	5.47868e-27	< 0.001
KLF2	3.21495e-31	-1.0997	0.444	0.579	5.68532e-27	< 0.001
CD44	3.59942e-31	0.350764	0.158	0.031	6.36521e-27	< 0.001
MRPL41	4.82994e-31	0.463759	0.466	0.224	8.54127e-27	< 0.001
TNRC6B	5.50482e-31	0.485483	0.195	0.051	9.73473e-27	< 0.001
GOLM1	5.84661e-31	0.463615	0.581	0.318	1.03392e-26	< 0.001
HLA-A	6.05768e-31	0.494913	0.842	0.679	1.07124e-26	< 0.001
SERPINA1	6.2998e-31	0.429407	0.101	0.008	1.11406e-26	< 0.001
PKM	9.6796e-31	0.538553	0.449	0.222	1.71174e-26	< 0.001
FOSB	1.03227e-30	-1.24068	0.347	0.511	1.82547e-26	< 0.001
IFI27	1.26756e-30	0.691894	0.917	0.828	2.24155e-26	< 0.001
CFI	2.67788e-30	0.347273	0.109	0.011	4.73557e-26	< 0.001
DPCR1	3.1429e-30	-0.643527	0.401	0.617	5.5579e-26	< 0.001
RPS27	3.38146e-30	0.373067	0.96	0.892	5.97977e-26	< 0.001
ATP5E	4.37937e-30	-0.554204	0.852	0.841	7.74448e-26	< 0.001
YBX1	5.1051e-30	0.579085	0.516	0.297	9.02785e-26	< 0.001
AURKAIP1	5.49062e-30	0.540203	0.622	0.363	9.70961e-26	< 0.001
CLDN4	6.51632e-30	0.829764	0.496	0.274	1.15235e-25	< 0.001
MYO5B	7.27972e-30	0.409007	0.223	0.068	1.28735e-25	< 0.001
LMNA	7.91372e-30	-0.958842	0.628	0.68	1.39946e-25	< 0.001
RNF213	1.13543e-29	0.604663	0.225	0.07	2.0079e-25	< 0.001
CCL15	1.20852e-29	0.395251	0.131	0.021	2.13715e-25	< 0.001
APP	4.9203e-29	0.378304	0.293	0.11	8.70106e-25	< 0.001
RPS2	6.96407e-29	0.604378	0.896	0.807	1.23153e-24	< 0.001
HLA-F	7.0992e-29	0.445584	0.203	0.059	1.25542e-24	< 0.001
SELM	1.05944e-28	0.324841	0.117	0.017	1.87351e-24	< 0.001
PHPT1	1.13994e-28	0.454302	0.511	0.27	2.01588e-24	< 0.001
LINC00342	2.66369e-28	0.301504	0.117	0.017	4.71047e-24	< 0.001
MANF	3.02749e-28	0.480273	0.386	0.177	5.35381e-24	< 0.001
APOL1	3.64026e-28	0.582967	0.161	0.037	6.43744e-24	< 0.001
DEFB1	4.70845e-28	-1.25855	0.056	0.208	8.32643e-24	< 0.001
ISOC2	7.01911e-28	0.371076	0.332	0.139	1.24126e-23	< 0.001
ATP5G1	7.63026e-28	0.54842	0.595	0.366	1.34933e-23	< 0.001
NDUFAB1	9.26729e-28	0.394136	0.433	0.213	1.63883e-23	< 0.001
GLRX	1.86147e-27	0.295897	0.14	0.028	3.29183e-23	< 0.001
LMAN1	2.28766e-27	0.51299	0.306	0.126	4.0455e-23	< 0.001
C17orf89	2.57136e-27	0.365317	0.197	0.059	4.54719e-23	< 0.001
MT-CO3	4.10422e-27	0.278614	0.998	0.995	7.2579e-23	< 0.001
KRT10	7.4145e-27	0.341027	0.299	0.119	1.31118e-22	< 0.001
S100A14	9.23442e-27	0.593903	0.697	0.485	1.63301e-22	< 0.001
PGC	1.28829e-26	1.06601	0.701	0.491	2.27821e-22	< 0.001
TSPAN3	1.78073e-26	0.400275	0.45	0.226	3.14905e-22	< 0.001
MT1E	3.65606e-26	-1.01185	0.51	0.613	6.46538e-22	< 0.001
TCEB2	3.71003e-26	0.520613	0.913	0.734	6.56081e-22	< 0.001
MTDH	5.43755e-26	0.439937	0.399	0.194	9.61576e-22	< 0.001
UGP2	7.60644e-26	0.439848	0.29	0.118	1.34512e-21	< 0.001
RPL6	8.35088e-26	0.584655	0.724	0.528	1.47677e-21	< 0.001
MT1X	1.06333e-25	-1.27939	0.409	0.537	1.88039e-21	< 0.001
C9orf16	1.23103e-25	0.414842	0.405	0.197	2.17696e-21	< 0.001
IDH2	1.3678e-25	0.34689	0.212	0.071	2.41881e-21	< 0.001
MTHFS	1.42548e-25	0.335265	0.25	0.093	2.52082e-21	< 0.001
UCHL3	1.84902e-25	0.305309	0.25	0.092	3.26981e-21	< 0.001
NDUFV2	2.83784e-25	0.435694	0.437	0.223	5.01844e-21	< 0.001
REG4	3.13645e-25	2.28008	0.493	0.355	5.5465e-21	< 0.001
CARD16	3.37905e-25	0.339543	0.169	0.046	5.97552e-21	< 0.001
MT1H	3.43976e-25	-1.44073	0.058	0.196	6.08288e-21	< 0.001
CHCHD10	3.81865e-25	0.370206	0.333	0.145	6.7529e-21	< 0.001
CNIH4	4.11587e-25	0.390775	0.223	0.078	7.27851e-21	< 0.001
ATP5O	4.53526e-25	0.444816	0.636	0.387	8.02016e-21	< 0.001
COX5A	5.34811e-25	0.405659	0.581	0.352	9.4576e-21	< 0.001
ROMO1	5.69724e-25	0.463376	0.674	0.415	1.0075e-20	< 0.001
RPL22	5.74318e-25	0.485254	0.716	0.516	1.01562e-20	< 0.001
FAM195A	6.46018e-25	0.313268	0.258	0.099	1.14242e-20	< 0.001
HES1	7.64937e-25	0.43473	0.503	0.272	1.35271e-20	< 0.001
MUC13	7.87636e-25	0.347606	0.263	0.101	1.39286e-20	< 0.001
RARRES3	9.78305e-25	0.43366	0.36	0.17	1.73004e-20	< 0.001
POMP	1.32854e-24	0.46064	0.613	0.382	2.34939e-20	< 0.001
IGJ	2.13145e-24	-0.827263	0.398	0.513	3.76926e-20	< 0.001
UBB	2.48854e-24	-0.594853	0.872	0.856	4.40073e-20	< 0.001
PPA1	3.90965e-24	0.483784	0.451	0.249	6.91383e-20	< 0.001
ATP5A1	5.44563e-24	0.41436	0.472	0.263	9.63005e-20	< 0.001
PDIA3	7.07467e-24	0.506888	0.579	0.354	1.25108e-19	< 0.001
C20orf24	7.69982e-24	0.298883	0.305	0.131	1.36164e-19	< 0.001
UQCRC1	8.44578e-24	0.339911	0.457	0.239	1.49355e-19	< 0.001
UBXN4	9.917e-24	0.337571	0.304	0.132	1.75372e-19	< 0.001
PSME1	1.47831e-23	0.380323	0.514	0.293	2.61425e-19	< 0.001
RPL7	1.52836e-23	0.746251	0.842	0.731	2.70275e-19	< 0.001
JMJD1C	1.61258e-23	0.300515	0.259	0.102	2.85169e-19	< 0.001
NDUFS8	1.86956e-23	0.42652	0.477	0.262	3.30612e-19	< 0.001
NCOR1	3.38761e-23	0.417516	0.346	0.162	5.99064e-19	< 0.001
ETFB	3.58507e-23	0.312748	0.62	0.367	6.33984e-19	< 0.001
PARK7	3.7971e-23	0.399935	0.459	0.25	6.7148e-19	< 0.001
BIRC3	4.13047e-23	0.432752	0.252	0.1	7.30431e-19	< 0.001
ETHE1	5.60718e-23	0.353081	0.303	0.136	9.91574e-19	< 0.001
SERPINB6	5.78178e-23	0.262976	0.453	0.236	1.02245e-18	< 0.001
RPL28	7.51331e-23	0.427337	0.945	0.802	1.32865e-18	< 0.001
EMP1	8.91091e-23	-1.30446	0.201	0.343	1.5758e-18	< 0.001
CXCL2	1.6662e-22	0.698424	0.199	0.072	2.94651e-18	< 0.001
CFL1	1.83056e-22	-0.472753	0.823	0.824	3.23716e-18	< 0.001
ASRGL1	2.02319e-22	0.255531	0.108	0.02	3.57782e-18	< 0.001
C4orf3	2.28742e-22	0.294293	0.374	0.182	4.04508e-18	< 0.001
PSMB2	2.48506e-22	0.330724	0.289	0.125	4.39458e-18	< 0.001
RGS5	2.76372e-22	0.542423	0.102	0.018	4.88736e-18	< 0.001
PRKCDBP	2.88399e-22	0.271158	0.154	0.043	5.10004e-18	< 0.001
UQCRH	3.0519e-22	0.504165	0.705	0.528	5.39699e-18	< 0.001
MPC2	3.9098e-22	0.300883	0.384	0.194	6.91408e-18	< 0.001
CLDN3	4.18375e-22	0.51816	0.135	0.034	7.39855e-18	< 0.001
CTSC	4.68828e-22	0.312023	0.186	0.062	8.29075e-18	< 0.001
KRT20	4.82156e-22	0.641914	0.268	0.115	8.52644e-18	< 0.001
CKLF	5.3238e-22	0.307191	0.162	0.048	9.41461e-18	< 0.001
RPL37A	5.92775e-22	0.32832	0.852	0.682	1.04826e-17	< 0.001
LRPAP1	6.56713e-22	0.335062	0.298	0.134	1.16133e-17	< 0.001
SNRPG	1.01128e-21	0.465815	0.558	0.352	1.78835e-17	< 0.001
RP11-294O2.2	1.02379e-21	0.305487	0.123	0.029	1.81046e-17	< 0.001
GSTK1	1.0583e-21	0.267523	0.39	0.197	1.87149e-17	< 0.001
MT-ND6	1.11463e-21	0.374787	0.202	0.072	1.97112e-17	< 0.001
RPL10A	1.12356e-21	0.46891	0.774	0.594	1.98691e-17	< 0.001
HSPA1B	1.24458e-21	-1.39627	0.205	0.341	2.20091e-17	< 0.001
FAM162A	1.46717e-21	0.298751	0.348	0.169	2.59454e-17	< 0.001
SPCS1	1.57884e-21	0.34748	0.454	0.249	2.79203e-17	< 0.001
ERBB3	1.64697e-21	0.269648	0.262	0.111	2.9125e-17	< 0.001
RPL13	1.75684e-21	0.418576	0.952	0.866	3.1068e-17	< 0.001
RPL41	2.60587e-21	0.291293	0.986	0.954	4.60822e-17	< 0.001
CCDC124	2.80666e-21	0.359114	0.326	0.154	4.96329e-17	< 0.001
CCDC167	3.30848e-21	0.33887	0.214	0.081	5.85072e-17	< 0.001
VIMP	3.77056e-21	0.335947	0.439	0.236	6.66786e-17	< 0.001
PTRHD1	8.25999e-21	0.284473	0.319	0.15	1.4607e-16	< 0.001
SOD1	1.20825e-20	0.347502	0.601	0.375	2.13667e-16	< 0.001
NDUFA1	1.21398e-20	0.383001	0.817	0.608	2.1468e-16	< 0.001
AKAP9	1.48577e-20	0.301805	0.281	0.126	2.62744e-16	< 0.001
SSBP1	1.58199e-20	0.275594	0.398	0.206	2.79758e-16	< 0.001
CLINT1	1.83883e-20	0.328134	0.251	0.106	3.25179e-16	< 0.001
RPS27A	2.29656e-20	0.494421	0.874	0.766	4.06123e-16	< 0.001
NUDT8	2.36288e-20	0.289596	0.104	0.021	4.17851e-16	< 0.001
RANBP1	2.76109e-20	0.40133	0.316	0.154	4.88271e-16	< 0.001
ATP5F1	2.80288e-20	0.318033	0.402	0.212	4.95662e-16	< 0.001
PPIB	2.87983e-20	0.395692	0.561	0.351	5.09269e-16	< 0.001
RPL15	2.97045e-20	0.531407	0.799	0.679	5.25294e-16	< 0.001
MINOS1	4.43312e-20	0.328511	0.621	0.392	7.83952e-16	< 0.001
CISD2	4.46209e-20	0.32166	0.205	0.079	7.89077e-16	< 0.001
SNRPE	8.67593e-20	0.507789	0.372	0.203	1.53425e-15	< 0.001
MRPS33	1.03252e-19	0.270186	0.277	0.125	1.82591e-15	< 0.001
ANKRD36	1.19221e-19	0.349139	0.102	0.021	2.10831e-15	< 0.001
IDH3G	1.22917e-19	0.303823	0.244	0.104	2.17366e-15	< 0.001
KCNE3	1.24644e-19	0.321159	0.192	0.072	2.2042e-15	< 0.001
GUK1	1.81176e-19	0.341074	0.688	0.471	3.20391e-15	< 0.001
C19orf10	2.05173e-19	0.390561	0.471	0.276	3.62828e-15	< 0.001
PSMA3	2.28887e-19	0.288992	0.295	0.14	4.04764e-15	< 0.001
NEAT1	2.69239e-19	0.331761	0.912	0.78	4.76122e-15	< 0.001
ZBTB8OS	3.45258e-19	0.258065	0.21	0.083	6.10554e-15	< 0.001
CLTB	5.12216e-19	0.270551	0.501	0.292	9.05803e-15	< 0.001
LSMD1	5.35614e-19	0.307223	0.42	0.233	9.4718e-15	< 0.001
PFDN4	5.53619e-19	0.303184	0.192	0.074	9.7902e-15	< 0.001
MGST1	6.50412e-19	0.321318	0.407	0.228	1.15019e-14	< 0.001
IFI35	6.80187e-19	0.29359	0.156	0.052	1.20284e-14	< 0.001
ATP5C1	8.92771e-19	0.311758	0.445	0.254	1.57878e-14	< 0.001
NDUFB10	9.9736e-19	0.262225	0.483	0.28	1.76373e-14	< 0.001
UBC	1.05004e-18	-0.491898	0.801	0.795	1.8569e-14	< 0.001
NDUFV1	1.40568e-18	0.272034	0.317	0.156	2.4858e-14	< 0.001
FOS	1.48484e-18	-0.937454	0.447	0.559	2.62578e-14	< 0.001
PRELID1	1.66885e-18	0.324894	0.424	0.241	2.9512e-14	< 0.001
PDIA6	1.84356e-18	0.335197	0.432	0.245	3.26016e-14	< 0.001
NDUFB7	1.85475e-18	0.434567	0.68	0.459	3.27994e-14	< 0.001
TSC22D1	2.0943e-18	-1.05288	0.319	0.422	3.70357e-14	< 0.001
AGR2	2.09553e-18	0.365982	0.977	0.936	3.70573e-14	< 0.001
SNRPF	2.2861e-18	0.311816	0.409	0.228	4.04274e-14	< 0.001
GSDMD	2.34889e-18	0.301187	0.268	0.125	4.15378e-14	< 0.001
SPATS2L	2.42281e-18	0.307822	0.467	0.27	4.2845e-14	< 0.001
PTGES2	2.69049e-18	0.29625	0.153	0.052	4.75786e-14	< 0.001
HLA-E	2.88745e-18	0.351082	0.486	0.293	5.10617e-14	< 0.001
SCO2	2.98424e-18	0.299612	0.149	0.049	5.27733e-14	< 0.001
TPI1	3.21053e-18	0.394363	0.594	0.403	5.6775e-14	< 0.001
COX4I1	3.23828e-18	0.355723	0.873	0.75	5.72657e-14	< 0.001
PSMB5	3.71513e-18	0.261577	0.365	0.194	6.56983e-14	< 0.001
H2AFV	3.93282e-18	0.256611	0.261	0.121	6.9548e-14	< 0.001
SDC4	5.16093e-18	-1.00109	0.317	0.425	9.12658e-14	< 0.001
OCIAD2	6.04589e-18	0.3353	0.63	0.42	1.06915e-13	< 0.001
LGALS9C	6.06609e-18	-0.882079	0.064	0.178	1.07273e-13	< 0.001
MSLN	6.15779e-18	0.298523	0.113	0.03	1.08894e-13	< 0.001
GALNT5	6.51973e-18	0.277573	0.169	0.061	1.15295e-13	< 0.001
ATPIF1	7.91951e-18	0.344164	0.734	0.506	1.40049e-13	< 0.001
CTSE	9.2524e-18	-0.530762	0.719	0.73	1.63619e-13	< 0.001
CCL28	1.21261e-17	0.310769	0.127	0.037	2.14438e-13	< 0.001
RPN2	1.56262e-17	0.270695	0.362	0.193	2.76334e-13	< 0.001
HSPD1	1.56919e-17	0.286263	0.325	0.17	2.77496e-13	< 0.001
UPP1	1.59189e-17	0.272932	0.134	0.041	2.8151e-13	< 0.001
CALM3	1.66722e-17	0.264442	0.411	0.229	2.94831e-13	< 0.001
TSTA3	1.8966e-17	0.252142	0.494	0.293	3.35394e-13	< 0.001
PDIA4	1.95713e-17	0.321297	0.453	0.262	3.461e-13	< 0.001
RPS27L	2.15432e-17	0.283821	0.743	0.538	3.80969e-13	< 0.001
ENO1	2.51816e-17	0.270268	0.482	0.289	4.45311e-13	< 0.001
CAMTA1	3.6215e-17	0.255851	0.345	0.183	6.40426e-13	< 0.001
ALDOA	5.43071e-17	0.358817	0.713	0.52	9.60367e-13	< 0.001
CLDN18	5.4505e-17	-0.428	0.769	0.823	9.63866e-13	< 0.001
RPA3	8.34669e-17	0.252454	0.248	0.114	1.47603e-12	< 0.001
PRAP1	9.45504e-17	0.925356	0.172	0.07	1.67203e-12	< 0.001
LAMB3	1.07153e-16	-0.991406	0.436	0.51	1.8949e-12	< 0.001
RPS9	1.23045e-16	0.342386	0.884	0.783	2.17593e-12	< 0.001
ATP5B	1.32877e-16	0.290125	0.528	0.321	2.3498e-12	< 0.001
SLC22A18	1.37123e-16	0.331619	0.246	0.117	2.42487e-12	< 0.001
S100A16	3.0544e-16	0.281488	0.616	0.409	5.4014e-12	< 0.001
NAP1L1	3.16087e-16	0.351881	0.204	0.09	5.58967e-12	< 0.001
CHURC1	4.74735e-16	0.271129	0.348	0.188	8.39522e-12	< 0.001
RPS23	5.01836e-16	0.350713	0.846	0.712	8.87446e-12	< 0.001
CCDC58	5.5703e-16	-0.778953	0.032	0.122	9.85051e-12	< 0.001
CDHR5	1.45427e-15	0.478841	0.177	0.074	2.57173e-11	< 0.001
AOC1	1.71809e-15	0.250777	0.199	0.087	3.03827e-11	< 0.001
RPL27A	2.14343e-15	0.266002	0.932	0.861	3.79045e-11	< 0.001
SSR3	2.50063e-15	0.273551	0.361	0.203	4.42212e-11	< 0.001
ALG5	3.01753e-15	0.264381	0.176	0.073	5.3362e-11	< 0.001
ZFP36	4.84543e-15	-0.982499	0.247	0.357	8.56866e-11	< 0.001
DCTPP1	7.27046e-15	0.256316	0.207	0.095	1.28571e-10	< 0.001
HINT1	8.83521e-15	0.364947	0.649	0.466	1.56242e-10	< 0.001
SCP2	1.26315e-14	-0.926896	0.472	0.507	2.23376e-10	< 0.001
RBP2	1.35542e-14	-0.756735	0.024	0.105	2.39692e-10	< 0.001
MRPL12	1.53065e-14	0.27185	0.331	0.183	2.7068e-10	< 0.001
MUC17	1.82925e-14	0.276706	0.102	0.03	3.23485e-10	< 0.001
C19orf70	1.93964e-14	0.272283	0.478	0.293	3.43006e-10	< 0.001
HSD17B4	2.01873e-14	0.305659	0.146	0.057	3.56993e-10	< 0.001
SEC61B	2.42391e-14	0.317881	0.62	0.436	4.28645e-10	< 0.001
NACA	3.10113e-14	0.352104	0.655	0.488	5.48403e-10	< 0.001
RRBP1	3.25977e-14	0.269865	0.509	0.326	5.76458e-10	< 0.001
NME1	4.0235e-14	0.254389	0.29	0.157	7.11515e-10	< 0.001
SON	5.24256e-14	0.255415	0.376	0.22	9.27094e-10	< 0.001
AAMDC	8.49181e-14	-0.841653	0.164	0.267	1.50169e-09	< 0.001
ATP5L	9.3348e-14	0.299906	0.768	0.608	1.65077e-09	< 0.001
HN1	9.46121e-14	-0.746124	0.571	0.581	1.67312e-09	< 0.001
MT-ND1	9.95809e-14	-0.477533	0.959	0.952	1.76099e-09	< 0.001
ARL4C	1.02824e-13	-0.855472	0.055	0.143	1.81835e-09	< 0.001
ATP5G3	1.10683e-13	0.279292	0.651	0.456	1.95731e-09	< 0.001
FKBP2	1.2402e-13	0.267497	0.661	0.446	2.19317e-09	< 0.001
TSC22D3	1.59822e-13	-0.804407	0.071	0.165	2.8263e-09	< 0.001
SEC61A1	1.72084e-13	0.321946	0.308	0.171	3.04313e-09	< 0.001
ATP5J2	1.84545e-13	0.261154	0.646	0.46	3.26349e-09	< 0.001
SHFM1	2.18895e-13	0.286776	0.612	0.421	3.87093e-09	< 0.001
DBI	2.26633e-13	0.268579	0.661	0.478	4.00778e-09	< 0.001
RPS5	2.2696e-13	0.300792	0.818	0.696	4.01356e-09	< 0.001
EIF3F	2.428e-13	0.273821	0.377	0.227	4.29368e-09	< 0.001
RPS16	2.54339e-13	0.273647	0.848	0.72	4.49773e-09	< 0.001
VSIG2	2.77529e-13	-0.473444	0.685	0.696	4.90782e-09	< 0.001
MUC1	3.13323e-13	-0.35434	0.825	0.827	5.54081e-09	< 0.001
KLF4	3.23968e-13	-0.862888	0.441	0.497	5.72906e-09	< 0.001
FAM101A	3.43147e-13	-1.03588	0.206	0.298	6.06822e-09	< 0.001
KLK11	3.58794e-13	-0.643467	0.047	0.13	6.34492e-09	< 0.001
LGALS3	3.95314e-13	0.462973	0.745	0.595	6.99074e-09	< 0.001
SEPW1	4.18117e-13	-0.882345	0.325	0.403	7.39398e-09	< 0.001
BOLA2B	4.23546e-13	0.262897	0.13	0.049	7.48998e-09	< 0.001
HSPA1A	4.25278e-13	-1.13749	0.269	0.362	7.52062e-09	< 0.001
COX5B	4.37668e-13	0.341773	0.813	0.674	7.73972e-09	< 0.001
FASN	4.72786e-13	0.250359	0.139	0.055	8.36075e-09	< 0.001
PRDX5	4.77187e-13	-0.458606	0.691	0.688	8.43857e-09	< 0.001
NPM1	4.95044e-13	0.367327	0.533	0.376	8.75435e-09	< 0.001
OAS1	5.19333e-13	0.283725	0.158	0.068	9.18389e-09	< 0.001
CA9	6.52037e-13	-0.753526	0.113	0.207	1.15306e-08	< 0.001
ATF4	7.80948e-13	-0.843546	0.398	0.459	1.38103e-08	< 0.001
H2AFZ	1.07313e-12	0.411992	0.509	0.351	1.89772e-08	< 0.001
HPGD	1.29015e-12	-0.79843	0.362	0.44	2.2815e-08	< 0.001
EEF1D	1.38205e-12	0.288297	0.803	0.645	2.44402e-08	< 0.001
UBA7	2.32566e-12	0.25375	0.1	0.033	4.11269e-08	< 0.001
NDUFS5	2.33161e-12	0.274144	0.648	0.475	4.12322e-08	< 0.001
TESC	4.85546e-12	-0.665434	0.386	0.468	8.58639e-08	< 0.001
ATF3	5.15358e-12	-0.864057	0.356	0.432	9.11358e-08	< 0.001
CXCL17	5.78871e-12	0.346098	0.509	0.357	1.02368e-07	< 0.001
COX6B1	8.87992e-12	0.27603	0.813	0.642	1.57033e-07	< 0.001
ADIRF	1.02286e-11	0.286145	0.574	0.397	1.80882e-07	< 0.001
STMN1	1.25062e-11	0.265394	0.136	0.058	2.21159e-07	< 0.001
AKR1B10	1.77256e-11	-0.556484	0.572	0.611	3.1346e-07	< 0.001
LIPF	1.78486e-11	1.30794	0.199	0.103	3.15634e-07	< 0.001
NDUFS6	1.86228e-11	0.272467	0.601	0.421	3.29326e-07	< 0.001
CBR1	2.61855e-11	-0.893597	0.353	0.408	4.63064e-07	< 0.001
SCGB2A1	3.6756e-11	-0.813505	0.067	0.146	6.49993e-07	< 0.001
TMEM106C	4.71414e-11	0.252551	0.128	0.053	8.33648e-07	< 0.001
FOXQ1	4.89259e-11	-0.75742	0.407	0.465	8.65205e-07	< 0.001
EIF1	7.20352e-11	-0.360527	0.828	0.791	1.27387e-06	< 0.001
AADAC	1.08923e-10	-0.929353	0.129	0.212	1.92619e-06	< 0.001
JUN	1.40097e-10	-0.578331	0.604	0.617	2.47748e-06	< 0.001
SOSTDC1	2.65521e-10	-0.898347	0.121	0.204	4.69547e-06	< 0.001
GDF15	2.67763e-10	0.284185	0.181	0.094	4.73512e-06	< 0.001
FKBP1A	3.53408e-10	-0.788382	0.361	0.409	6.24967e-06	< 0.001
MT1M	4.21732e-10	-0.995856	0.102	0.181	7.45791e-06	< 0.001
SLC25A6	5.07075e-10	0.281701	0.661	0.507	8.96711e-06	< 0.001
PRR15L	5.12859e-10	0.257329	0.129	0.058	9.0694e-06	< 0.001
DUSP5	6.24542e-10	-0.849483	0.056	0.127	1.10444e-05	< 0.001
LGALS9B	6.89787e-10	-0.693952	0.065	0.138	1.21982e-05	< 0.001
TUBA1C	7.48668e-10	-0.760599	0.426	0.467	1.32394e-05	< 0.001
RAP2B	8.03953e-10	-0.975299	0.263	0.327	1.42171e-05	< 0.001
ARL14	8.07936e-10	-0.82377	0.506	0.526	1.42875e-05	< 0.001
C15orf48	1.04393e-09	0.278128	0.577	0.413	1.84609e-05	< 0.001
FAM102A	1.2007e-09	-0.877327	0.261	0.333	2.12332e-05	< 0.001
RP11-528G1.2	1.29013e-09	-0.561354	0.053	0.121	2.28146e-05	< 0.001
SMIM6	1.311e-09	-0.785216	0.171	0.253	2.31838e-05	< 0.001
UQCR11.1	1.36948e-09	0.252764	0.824	0.664	2.42179e-05	< 0.001
ELF3	1.65098e-09	-0.430016	0.725	0.687	2.9196e-05	< 0.001
WEE1	1.75447e-09	-0.791353	0.106	0.182	3.10261e-05	< 0.001
LYZ	2.4622e-09	0.445168	0.913	0.828	4.35415e-05	< 0.001
CTNNBL1	3.87591e-09	-0.813653	0.116	0.192	6.85416e-05	< 0.001
DDX5	4.55693e-09	-0.639399	0.503	0.527	8.05848e-05	< 0.001
MMP1	5.37871e-09	0.459439	0.178	0.097	9.51171e-05	< 0.001
PPP1R15A	5.53366e-09	-0.684525	0.428	0.455	9.78573e-05	< 0.001
SPINK4	6.53282e-09	0.510881	0.115	0.052	0.000115526	< 0.001
SERTAD1	8.69398e-09	-0.741111	0.325	0.377	0.000153744	< 0.001
PKIB	1.25905e-08	-0.776914	0.103	0.175	0.00022265	< 0.001
DAZAP2	2.80451e-08	-0.785131	0.319	0.366	0.00049595	< 0.001
UNC5B-AS1	3.56135e-08	-0.838019	0.089	0.156	0.00062979	< 0.001
SMIM22	4.27828e-08	-0.297495	0.836	0.787	0.000756571	< 0.001
SLC25A5	5.3723e-08	0.256021	0.627	0.482	0.000950038	< 0.001
ITPKC	6.24211e-08	-0.706154	0.127	0.195	0.00110385	0.001
RAB11FIP1	6.43987e-08	-0.622467	0.445	0.471	0.00113883	0.001
BTG2	6.60547e-08	-0.656682	0.181	0.253	0.00116811	0.001
NQO1	7.66206e-08	-0.431097	0.667	0.63	0.00135496	0.001
RPLP2	9.11387e-08	-0.307056	0.913	0.876	0.0016117	0.002
ARF6	9.78516e-08	-0.780061	0.33	0.374	0.00173041	0.002
BTG1	1.26069e-07	-0.841832	0.347	0.383	0.0022294	0.002
PARD6B	1.49243e-07	-0.874761	0.214	0.273	0.00263922	0.003
GSN	4.15896e-07	-0.427665	0.561	0.583	0.0073547	0.007
GABARAP	4.70174e-07	-0.72206	0.259	0.31	0.00831455	0.008
DUSP1	5.06913e-07	-0.687032	0.28	0.337	0.00896425	0.009
TM4SF1	1.142e-06	-0.643911	0.473	0.486	0.0201951	0.02
PSCA	1.82297e-06	0.956477	0.61	0.547	0.0322375	0.03
RNASE4	1.84737e-06	-0.573533	0.081	0.135	0.0326689	0.03
CLU	2.58658e-06	0.289848	0.293	0.206	0.045741	0.05
NBEAL1	2.87372e-06	-0.678014	0.557	0.516	0.0508188	0.05
CEBPB	3.03104e-06	-0.621019	0.065	0.116	0.0536009	0.05
H1F0	3.3188e-06	-0.575929	0.112	0.168	0.0586896	0.06
TUBB4B	3.35149e-06	-0.648673	0.446	0.457	0.0592677	0.06
F2RL1	4.93588e-06	-0.829844	0.261	0.3	0.087286	0.09
CALM2	5.5257e-06	-0.376763	0.726	0.698	0.0977164	0.1
SDCBP	6.67033e-06	-0.698557	0.403	0.418	0.117958	0.12
PABPC1	7.05189e-06	-0.438001	0.551	0.533	0.124706	0.12
SH3BGRL3	8.03508e-06	-0.302311	0.818	0.785	0.142092	0.14
NDRG1	8.29562e-06	-0.721946	0.238	0.283	0.1467	0.15
AKR1C1	9.75707e-06	-0.692096	0.242	0.294	0.172544	0.17
VAMP2	1.21099e-05	-0.710397	0.126	0.176	0.214152	0.21
PIM1	1.34856e-05	-0.836519	0.133	0.181	0.238479	0.24
PTGER4	1.43595e-05	-0.64019	0.076	0.124	0.253933	0.25
GPX2	1.67552e-05	-0.356757	0.673	0.656	0.296299	0.3
MT1F	1.90598e-05	-0.676476	0.149	0.198	0.337053	0.34
SGMS2	1.90604e-05	-0.825182	0.2	0.243	0.337064	0.34
SOX9	2.09791e-05	-0.637354	0.15	0.201	0.370995	0.37
SOX21	2.31682e-05	-0.583236	0.084	0.133	0.409706	0.41
FOXA3	2.46916e-05	-0.534592	0.205	0.258	0.436647	0.44
NUPR1	2.51086e-05	-0.904038	0.081	0.128	0.444021	0.44
CIRBP	2.57583e-05	-0.684493	0.291	0.321	0.45551	0.46
TES	3.03207e-05	-0.700126	0.268	0.304	0.536191	0.54
SGK1	3.49119e-05	-0.611475	0.106	0.154	0.617383	0.62
DYNLL1	3.68047e-05	-0.432311	0.711	0.642	0.650854	0.65
YWHAZ	4.31306e-05	-0.444778	0.595	0.576	0.762722	0.76
FABP5	5.0449e-05	-0.47691	0.415	0.443	0.89214	0.89
CAPN9	5.69845e-05	-0.569583	0.116	0.164	1	> 0.99
GLUL	8.24682e-05	-0.650208	0.289	0.318	1	> 0.99
PHGR1	8.56247e-05	1.00061	0.689	0.687	1	> 0.99
H3F3A	9.77989e-05	-0.301785	0.716	0.663	1	> 0.99
PPIF	0.000106914	-0.542961	0.119	0.164	1	> 0.99
YPEL5	0.000111939	-0.561954	0.136	0.182	1	> 0.99
DYNLRB1	0.000127699	-0.648866	0.31	0.33	1	> 0.99
SLC7A8	0.000144603	-0.462944	0.16	0.207	1	> 0.99
ARF4	0.00014514	-0.544745	0.362	0.378	1	> 0.99
JAG1	0.000158608	-0.638746	0.145	0.188	1	> 0.99
VAPA	0.000171334	-0.694267	0.354	0.358	1	> 0.99
S100A11	0.000174564	-0.287688	0.877	0.835	1	> 0.99
VSIG1	0.00018438	-0.509924	0.423	0.435	1	> 0.99
POLD4	0.000207235	-0.532837	0.497	0.484	1	> 0.99
PRDX1	0.000291214	-0.38188	0.609	0.572	1	> 0.99
STX12	0.000296493	-0.447856	0.095	0.137	1	> 0.99
HMGCS2	0.000336869	-0.531435	0.095	0.134	1	> 0.99
PLAC8	0.000419565	-0.472415	0.384	0.406	1	> 0.99
RASEF	0.000443106	-0.6912	0.265	0.292	1	> 0.99
RHOA	0.000448734	-0.478024	0.527	0.495	1	> 0.99
SLC9A1	0.000583329	-0.618962	0.211	0.243	1	> 0.99
IL1RN	0.000604343	-0.726203	0.28	0.304	1	> 0.99
TNFRSF21	0.000615755	-0.563403	0.127	0.165	1	> 0.99
AHNAK	0.00067171	-0.460088	0.469	0.464	1	> 0.99
CD164	0.000677838	-0.581049	0.356	0.364	1	> 0.99
TAX1BP3	0.000870681	-0.59463	0.321	0.331	1	> 0.99
EGR1	0.000906609	-0.579914	0.291	0.321	1	> 0.99
SPTSSB	0.00110349	-0.462287	0.098	0.136	1	> 0.99
LDLR	0.00115912	-0.637289	0.355	0.36	1	> 0.99
BCAS1	0.00130857	-0.543698	0.332	0.345	1	> 0.99
CAPG	0.00134648	-0.537372	0.363	0.369	1	> 0.99
DSP	0.00140903	-0.629135	0.32	0.335	1	> 0.99
NET1	0.00199158	-0.568593	0.232	0.258	1	> 0.99
PLLP	0.00204906	-0.513421	0.168	0.2	1	> 0.99
ZBTB43	0.00243824	-0.646451	0.253	0.272	1	> 0.99
UGCG	0.00311167	-0.601228	0.291	0.306	1	> 0.99
PTP4A1	0.00320018	-0.685561	0.2	0.224	1	> 0.99
SMIM14	0.00327107	-0.555561	0.314	0.323	1	> 0.99
SFN	0.00338469	-0.432853	0.713	0.648	1	> 0.99
B4GALNT3	0.00339658	-0.489035	0.119	0.152	1	> 0.99
KDM6B	0.00369229	-0.520732	0.123	0.154	1	> 0.99
SSBP3	0.00374959	-0.496526	0.14	0.171	1	> 0.99
LGALS4	0.00385456	0.269636	0.69	0.62	1	> 0.99
NKX6-2	0.00394607	-0.284822	0.103	0.14	1	> 0.99
EPHA2	0.0040586	-0.715082	0.311	0.317	1	> 0.99
SH3BGRL2	0.00477472	-0.503272	0.172	0.201	1	> 0.99
GAST	0.00555883	-0.518909	0.139	0.168	1	> 0.99
TACSTD2	0.00582102	-0.472196	0.545	0.505	1	> 0.99
SUMO2	0.00585163	-0.483624	0.447	0.425	1	> 0.99
CDC42	0.00610459	-0.536827	0.424	0.404	1	> 0.99
TMEM134	0.00613333	-0.576745	0.28	0.288	1	> 0.99
FAR1	0.00639722	-0.639321	0.153	0.179	1	> 0.99
LINC01133	0.00639727	-0.629731	0.465	0.442	1	> 0.99
SRCAP	0.00682455	-0.686803	0.197	0.217	1	> 0.99
AKR7A3	0.00745679	-0.469148	0.422	0.405	1	> 0.99
MAP2K3	0.00766766	-0.558041	0.235	0.251	1	> 0.99
MIDN	0.0079152	-0.646286	0.349	0.346	1	> 0.99
AZIN1	0.00805177	-0.392041	0.082	0.109	1	> 0.99
GCLC	0.008741	-0.548783	0.143	0.17	1	> 0.99
LAMTOR1	0.00921531	-0.2551	0.306	0.226	1	> 0.99
SLC39A11	0.0104091	-0.503509	0.132	0.158	1	> 0.99
ALDH3A1	0.0107854	-0.40791	0.391	0.386	1	> 0.99
PSAP	0.0115555	-0.42716	0.43	0.418	1	> 0.99
TSC22D2	0.0116404	-0.479658	0.115	0.141	1	> 0.99
VAMP8	0.0116679	-0.378786	0.582	0.536	1	> 0.99
RAB7A	0.0121034	-0.641053	0.283	0.285	1	> 0.99
CAPZA2	0.01264	-0.597656	0.221	0.236	1	> 0.99
HNRNPU	0.0139442	-0.259402	0.306	0.234	1	> 0.99
LGALS9	0.0146724	-0.294119	0.347	0.26	1	> 0.99
EEF2	0.0148631	-0.337139	0.579	0.522	1	> 0.99
NR0B2	0.0152708	-0.363633	0.079	0.103	1	> 0.99
ID2	0.01611	-0.451026	0.17	0.195	1	> 0.99
GADD45B	0.0180896	-0.399657	0.176	0.203	1	> 0.99
HMGB2	0.019189	-0.330472	0.094	0.119	1	> 0.99
UBE2R2	0.0200106	-0.254117	0.174	0.13	1	> 0.99
VMP1	0.021247	-0.386048	0.4	0.301	1	> 0.99
CDKN1A	0.021604	-0.605716	0.272	0.276	1	> 0.99
MAFF	0.0221407	-0.582714	0.213	0.222	1	> 0.99
ZFP36L1	0.0224756	-0.456812	0.272	0.283	1	> 0.99
BRI3	0.023844	-0.522746	0.174	0.194	1	> 0.99
YWHAE	0.0243276	-0.483424	0.437	0.405	1	> 0.99
SFPQ	0.0255203	-0.6268	0.319	0.31	1	> 0.99
TRA2B	0.0258634	-0.509948	0.328	0.324	1	> 0.99
INO80C	0.0260117	-0.722105	0.261	0.261	1	> 0.99
ABHD17C	0.0300185	-0.671829	0.179	0.194	1	> 0.99
UBE2B	0.0313401	-0.263108	0.247	0.191	1	> 0.99
NARS	0.0321357	-0.305666	0.199	0.15	1	> 0.99
BIRC2	0.0324917	-0.252668	0.119	0.087	1	> 0.99
TRAF4	0.0351083	-0.262992	0.225	0.172	1	> 0.99
TRIM28	0.0357149	-0.259534	0.156	0.116	1	> 0.99
TOP1	0.0363297	-0.313807	0.258	0.197	1	> 0.99
GALNT6	0.0368961	-0.471004	0.219	0.232	1	> 0.99
PLP2	0.0385129	-0.43736	0.27	0.271	1	> 0.99
FAM120A	0.0390406	-0.25365	0.337	0.261	1	> 0.99
AHR	0.0398653	-0.295552	0.166	0.126	1	> 0.99
SRSF6	0.0421507	-0.402828	0.083	0.102	1	> 0.99
EIF3B	0.0427768	-0.363904	0.123	0.142	1	> 0.99
IFNGR2	0.0436737	-0.606121	0.188	0.198	1	> 0.99
EIF4G2	0.0446394	-0.484215	0.393	0.373	1	> 0.99
C1orf106	0.0447594	-0.280032	0.22	0.17	1	> 0.99
FHL2	0.0448438	-0.269187	0.402	0.312	1	> 0.99
MAL2	0.045618	-0.461172	0.442	0.412	1	> 0.99
FUS	0.0477567	-0.294971	0.29	0.229	1	> 0.99
SRSF5	0.0485618	-0.669891	0.288	0.28	1	> 0.99
ARHGAP12	0.0507148	-0.29431	0.157	0.12	1	> 0.99
C3orf52	0.051798	-0.474289	0.112	0.13	1	> 0.99
TRIB1	0.0575572	-0.51198	0.197	0.207	1	> 0.99
CHMP4B	0.0580553	-0.272631	0.515	0.397	1	> 0.99
EIF4A2	0.0617057	-0.497904	0.385	0.354	1	> 0.99
B3GNT7	0.0658678	-0.40507	0.112	0.129	1	> 0.99
UBL3	0.0665473	-0.501252	0.197	0.209	1	> 0.99
SNX9	0.0708697	-0.285726	0.183	0.143	1	> 0.99
RAP1A	0.0714396	-0.542158	0.198	0.206	1	> 0.99
JUP	0.0714626	-0.481911	0.312	0.304	1	> 0.99
ARPC1A	0.0716738	-0.47416	0.405	0.374	1	> 0.99
IMP3	0.0717359	-0.268386	0.195	0.153	1	> 0.99
FAM83G	0.072452	-0.432713	0.086	0.102	1	> 0.99
SPINT1	0.074013	-0.261699	0.333	0.266	1	> 0.99
MTHFD2	0.074074	-0.543665	0.132	0.145	1	> 0.99
IRF6	0.0771475	-0.396833	0.101	0.117	1	> 0.99
NME1-NME2	0.0793085	-0.288329	0.106	0.122	1	> 0.99
FAM46A	0.080787	-0.508424	0.403	0.378	1	> 0.99
MRPS18A	0.0811221	-0.274547	0.19	0.15	1	> 0.99
PABPN1	0.0853919	-0.450687	0.179	0.188	1	> 0.99
TOMM7	0.0857843	-0.347239	0.584	0.517	1	> 0.99
CSRNP1	0.0898335	-0.470461	0.181	0.19	1	> 0.99
ABCC5	0.0929249	-0.475751	0.114	0.129	1	> 0.99
TRIM31	0.0972426	-0.458126	0.113	0.128	1	> 0.99
LRRC8A	0.0974716	-0.336645	0.092	0.107	1	> 0.99
COTL1	0.102293	-0.2846	0.313	0.253	1	> 0.99
PPP1CB	0.10617	-0.472574	0.247	0.247	1	> 0.99
FABP1	0.106782	1.16951	0.316	0.276	1	> 0.99
PLEKHJ1	0.108909	-0.269205	0.386	0.301	1	> 0.99
DDX17	0.108984	-0.481274	0.268	0.266	1	> 0.99
ANG	0.114105	-0.285504	0.3	0.238	1	> 0.99
CAPZB	0.12197	-0.309861	0.382	0.299	1	> 0.99
CAPN8	0.122513	-0.414487	0.441	0.41	1	> 0.99
BAIAP2L1	0.125003	-0.540619	0.192	0.198	1	> 0.99
DUSP4	0.125541	-0.283781	0.137	0.109	1	> 0.99
DSC2	0.125771	-0.720572	0.236	0.23	1	> 0.99
STAU1	0.129765	-0.289096	0.16	0.128	1	> 0.99
HNRNPA0	0.130526	-0.470761	0.285	0.278	1	> 0.99
MARCKS	0.132529	-0.47663	0.389	0.367	1	> 0.99
PLEC	0.139526	-0.494321	0.283	0.275	1	> 0.99
MED10	0.140591	-0.252597	0.144	0.115	1	> 0.99
RPSAP58	0.141863	-0.401992	0.398	0.358	1	> 0.99
EFNB2	0.145402	-0.419098	0.175	0.182	1	> 0.99
TNFRSF1A	0.148332	-0.411762	0.129	0.139	1	> 0.99
ATP6V0D1	0.15136	-0.263902	0.207	0.168	1	> 0.99
B3GNT5	0.153053	-0.321466	0.213	0.173	1	> 0.99
CAT	0.153196	-0.357041	0.106	0.118	1	> 0.99
SLC9A3R2	0.153837	-0.250145	0.1	0.079	1	> 0.99
FRMD4B	0.154083	-0.335832	0.242	0.195	1	> 0.99
MSMO1	0.154504	-0.427948	0.153	0.162	1	> 0.99
VASP	0.154589	-0.502711	0.227	0.228	1	> 0.99
GAK	0.156579	-0.2774	0.185	0.15	1
PMAIP1	0.156913	-0.41885	0.15	0.16	1
PRSS8	0.159147	-0.259549	0.246	0.201	1
YTHDC1	0.161642	-0.263422	0.15	0.121	1	> 0.99
RP11-800A18.4	0.165362	-0.35877	0.19	0.198	1	> 0.99
MAPK1IP1L	0.167492	-0.2572	0.159	0.129	1	> 0.99
EPS8	0.167654	-0.336636	0.293	0.238	1	> 0.99
LMO4	0.171405	-0.287659	0.391	0.316	1	> 0.99
RHPN2	0.172861	-0.353268	0.187	0.152	1	> 0.99
TARS	0.173234	-0.284883	0.172	0.14	1	> 0.99
OAT	0.176846	-0.317628	0.197	0.16	1	> 0.99
SLC38A2	0.177096	-0.538577	0.327	0.308	1	> 0.99
HNRNPK	0.180664	-0.335188	0.484	0.434	1	> 0.99
TMEM30B	0.184442	-0.273763	0.191	0.158	1	> 0.99
F11R	0.184653	-0.345626	0.254	0.209	1	> 0.99
LAD1	0.186309	-0.423959	0.228	0.225	1	> 0.99
ZFAND5	0.186974	-0.268956	0.236	0.194	1	> 0.99
EIF1AX	0.188835	-0.284419	0.341	0.276	1	> 0.99
EIF3J	0.195832	-0.278724	0.321	0.261	1	> 0.99
SYPL1	0.19621	-0.390152	0.176	0.181	1	> 0.99
ABLIM1	0.208424	-0.470705	0.297	0.284	1	> 0.99
RAB5C	0.20947	-0.508768	0.247	0.237	1	> 0.99
TMPRSS2	0.209586	-0.541718	0.253	0.245	1	> 0.99
CMPK1	0.21573	-0.28525	0.268	0.22	1	> 0.99
ALDH1A1	0.216102	-0.454734	0.38	0.351	1	> 0.99
TMEM59	0.220056	-0.403858	0.468	0.419	1	> 0.99
ERRFI1	0.220178	-0.30424	0.232	0.191	1	> 0.99
VDAC1	0.222908	-0.428091	0.409	0.371	1	> 0.99
TRAK1	0.222934	-0.261993	0.164	0.136	1	> 0.99
SLC25A25	0.232767	-0.257739	0.09	0.1	1	> 0.99
RPL17	0.233355	-0.283261	0.532	0.428	1	> 0.99
HNRNPF	0.23341	-0.450308	0.314	0.294	1	> 0.99
ZSWIM6	0.236121	-0.285319	0.106	0.087	1	> 0.99
BCAR1	0.241967	-0.440979	0.152	0.157	1	> 0.99
YOD1	0.245607	-0.328184	0.142	0.15	1	> 0.99
VPS37B	0.24601	-0.387099	0.223	0.22	1	> 0.99
ELL2	0.247392	-0.404513	0.101	0.109	1	> 0.99
SRSF3	0.248232	-0.330773	0.36	0.292	1	> 0.99
VPS28	0.250841	-0.28588	0.379	0.31	1	> 0.99
PCBP2	0.252519	-0.419035	0.376	0.342	1	> 0.99
HNRNPH1	0.253321	-0.381251	0.202	0.203	1	> 0.99
CCND1	0.254875	-0.412866	0.307	0.291	1	> 0.99
OPTN	0.258407	-0.304299	0.151	0.125	1	> 0.99
ZDHHC3	0.262181	-0.261809	0.206	0.172	1	> 0.99
REP15	0.263271	-0.353524	0.153	0.159	1	> 0.99
DDA1	0.270883	-0.329755	0.135	0.141	1	> 0.99
ABHD14B	0.279091	-0.279963	0.166	0.138	1	> 0.99
RAB5B	0.279672	-0.30645	0.123	0.103	1	> 0.99
HSPH1	0.283925	-0.282955	0.16	0.135	1	> 0.99
GABARAPL2	0.284253	-0.492513	0.224	0.217	1	> 0.99
RHOF	0.285668	-0.611481	0.197	0.191	1	> 0.99
MGST3	0.2865	-0.269351	0.569	0.508	1	> 0.99
YWHAH	0.289756	-0.414989	0.28	0.267	1	> 0.99
CTTN	0.289856	-0.450932	0.24	0.232	1	> 0.99
CYP2S1	0.29765	-0.349522	0.24	0.237	1	> 0.99
SRSF2	0.298571	-0.351229	0.29	0.237	1	> 0.99
PDLIM5	0.299499	-0.397875	0.205	0.17	1	> 0.99
NEDD9	0.30074	-0.263885	0.267	0.225	1	> 0.99
HMGCS1	0.301133	-0.493821	0.235	0.229	1	> 0.99
NCL	0.301147	-0.276922	0.352	0.29	1	> 0.99
GNAI3	0.303074	-0.291292	0.15	0.127	1	> 0.99
ZFP36L2	0.306701	-0.351176	0.258	0.254	1	> 0.99
PCBP1	0.306712	-0.492329	0.43	0.38	1	> 0.99
TMBIM1	0.309926	-0.329771	0.27	0.261	1	> 0.99
CSDE1	0.313091	-0.25424	0.245	0.205	1	> 0.99
EPN1	0.313333	-0.334971	0.238	0.2	1	> 0.99
BAG1	0.315161	-0.484343	0.27	0.253	1	> 0.99
SDCBP2	0.323831	-0.342953	0.509	0.453	1	> 0.99
CFDP1	0.324956	-0.259855	0.194	0.165	1	> 0.99
GALE	0.326488	-0.275529	0.304	0.29	1	> 0.99
GPX4	0.326945	-0.41718	0.327	0.307	1	> 0.99
CORO1C	0.336115	-0.264259	0.146	0.124	1	> 0.99
MCL1	0.338183	-0.290708	0.425	0.348	1	> 0.99
MIR22HG	0.338711	-0.450505	0.192	0.187	1	> 0.99
RAB10	0.340444	-0.373964	0.25	0.208	1	> 0.99
MORF4L2	0.341066	-0.508099	0.3	0.276	1	> 0.99
PTTG1IP	0.341535	-0.263143	0.275	0.233	1	> 0.99
DPM2	0.344834	-0.553175	0.178	0.173	1	> 0.99
BAIAP2	0.345386	-0.288561	0.109	0.115	1	> 0.99
IFI27L1	0.357196	-0.251443	0.102	0.109	1	> 0.99
TICAM1	0.365856	-0.432696	0.194	0.191	1	> 0.99
DEDD2	0.372879	-0.360227	0.108	0.112	1	> 0.99
LPCAT4	0.382255	-0.283797	0.132	0.137	1	> 0.99
SPTBN1	0.385955	-0.309825	0.263	0.224	1	> 0.99
CHP1	0.38648	-0.27576	0.33	0.276	1	> 0.99
PPP2CA	0.399976	-0.398564	0.213	0.178	1	> 0.99
ITGB4	0.406674	-0.309999	0.228	0.195	1	> 0.99
SFTA2	0.408954	-0.321146	0.1	0.105	1	> 0.99
DR1	0.409796	-0.25368	0.14	0.121	1	> 0.99
ALDH3A2	0.413788	-0.324388	0.172	0.172	1	> 0.99
RASSF6	0.420148	-0.293028	0.146	0.126	1	> 0.99
SYTL2	0.423405	-0.253906	0.274	0.237	1	> 0.99
ATP8B1	0.425667	-0.414771	0.221	0.213	1	> 0.99
ZFAS1	0.427047	-0.426714	0.365	0.322	1	> 0.99
C6orf48	0.428653	-0.277075	0.139	0.14	1	> 0.99
ELOVL1	0.430125	-0.340069	0.165	0.141	1	> 0.99
RSL24D1	0.431645	-0.395179	0.213	0.208	1	> 0.99
NGFRAP1	0.431848	-0.391482	0.151	0.151	1	> 0.99
LMO7	0.436286	-0.335278	0.512	0.425	1	> 0.99
RNPS1	0.441217	-0.422584	0.169	0.166	1	> 0.99
LAMTOR3	0.442667	-0.347578	0.118	0.121	1	> 0.99
WDR1	0.443656	-0.383955	0.274	0.231	1	> 0.99
BCL10	0.446456	-0.36242	0.146	0.125	1	> 0.99
DDX21	0.447846	-0.46288	0.244	0.228	1	> 0.99
IGLL5	0.450239	-0.410764	0.439	0.355	1	> 0.99
RNF103	0.450319	-0.312725	0.102	0.107	1	> 0.99
MAPK6	0.452347	-0.338075	0.178	0.153	1	> 0.99
TMEM230	0.456171	-0.393654	0.2	0.193	1	> 0.99
CHMP1A	0.460872	-0.256661	0.12	0.124	1	> 0.99
HPRT1	0.462617	-0.281123	0.105	0.091	1	> 0.99
SERPINB5	0.477892	-0.298257	0.179	0.155	1	> 0.99
SLC3A2	0.481173	-0.30721	0.204	0.178	1	> 0.99
CELF1	0.482581	-0.250264	0.142	0.124	1	> 0.99
TRA2A	0.487245	-0.355485	0.138	0.138	1	> 0.99
OASL	0.489382	-0.279887	0.197	0.173	1	> 0.99
EHD1	0.48939	-0.346442	0.133	0.114	1	> 0.99
C6orf132	0.490339	-0.336734	0.241	0.206	1	> 0.99
RIOK3	0.494566	-0.510998	0.243	0.228	1	> 0.99
ATOX1	0.497835	-0.324365	0.411	0.342	1	> 0.99
TRNP1	0.504919	-0.352235	0.238	0.204	1	> 0.99
HERPUD1	0.522937	-0.433576	0.398	0.353	1	> 0.99
HMGA1	0.524167	-0.296876	0.388	0.329	1	> 0.99
PIP4K2C	0.527063	-0.284459	0.108	0.111	1	> 0.99
SNHG9	0.527285	-0.265857	0.115	0.102	1	> 0.99
MAPK3	0.528076	-0.261162	0.298	0.256	1	> 0.99
TRIM16	0.52822	-0.30073	0.166	0.144	1	> 0.99
GNAS	0.531945	-0.255674	0.457	0.383	1	> 0.99
EPB41L4A-AS1	0.532129	-0.279053	0.1	0.102	1	> 0.99
ADI1	0.537072	-0.268383	0.245	0.212	1	> 0.99
SLPI	0.537289	-0.392	0.48	0.4	1	> 0.99
FAM107B	0.543135	-0.322212	0.221	0.19	1	> 0.99
PLCD3	0.544025	-0.336468	0.135	0.135	1	> 0.99
TSPYL1	0.550195	-0.340922	0.118	0.119	1	> 0.99
MAPKAPK2	0.553232	-0.294426	0.102	0.104	1	> 0.99
JOSD1	0.55872	-0.26255	0.129	0.114	1	> 0.99
BZW2	0.559703	-0.251035	0.122	0.123	1	> 0.99
RAD23A	0.573014	-0.324904	0.169	0.148	1	> 0.99
ELAVL1	0.573199	-0.290278	0.099	0.101	1	> 0.99
ARHGAP21	0.576282	-0.302959	0.116	0.116	1	> 0.99
CTNND1	0.578444	-0.39002	0.321	0.291	1	> 0.99
METTL7A	0.579077	-0.2775	0.159	0.157	1	> 0.99
CYB5A	0.590707	-0.25268	0.51	0.422	1	> 0.99
UBE2D3	0.591594	-0.4708	0.441	0.376	1	> 0.99
TCF7L2	0.594094	-0.470362	0.191	0.182	1	> 0.99
MEAF6	0.604002	-0.301882	0.1	0.102	1	> 0.99
CHMP1B	0.606471	-0.527816	0.239	0.22	1	> 0.99
ANKRD10	0.607495	-0.29507	0.116	0.104	1	> 0.99
TSPAN15	0.608048	-0.298843	0.182	0.16	1	> 0.99
UGDH	0.608247	-0.270118	0.278	0.241	1	> 0.99
FAM177B	0.613322	-0.271414	0.153	0.137	1	> 0.99
MLPH	0.614315	-0.436053	0.297	0.272	1	> 0.99
AGPAT9	0.61586	-0.306883	0.117	0.105	1	> 0.99
NFKB1	0.617386	-0.476264	0.175	0.151	1	> 0.99
LGMN	0.619382	-0.287846	0.198	0.175	1	> 0.99
DDX3X	0.624071	-0.422002	0.273	0.251	1	> 0.99
FBLIM1	0.625512	-0.40087	0.162	0.142	1	> 0.99
BCL3	0.626809	-0.409008	0.143	0.139	1	> 0.99
DBNL	0.62848	-0.30348	0.135	0.119	1	> 0.99
TUBB2A	0.6292	-0.368585	0.372	0.332	1	> 0.99
SVIP	0.634948	-0.466528	0.362	0.318	1	> 0.99
ATP6V1G1	0.640099	-0.400449	0.483	0.413	1	> 0.99
GOLPH3	0.642238	-0.344737	0.123	0.109	1	> 0.99
SULT1C2	0.647989	-0.367236	0.457	0.393	1	> 0.99
FA2H	0.650554	-0.310387	0.141	0.126	1	> 0.99
KLF5	0.651505	-0.448371	0.395	0.349	1	> 0.99
FOSL1	0.651861	-0.385358	0.117	0.115	1	> 0.99
ETS2	0.659756	-0.370668	0.359	0.32	1	> 0.99
GAREM	0.66087	-0.438011	0.103	0.102	1	> 0.99
TOB1	0.667095	-0.272786	0.226	0.214	1	> 0.99
FCGBP	0.670055	-0.267117	0.408	0.361	1	> 0.99
STX3	0.670401	-0.360891	0.158	0.14	1	> 0.99
ARGLU1	0.672437	-0.315709	0.351	0.303	1	> 0.99
ABHD2	0.673416	-0.349835	0.322	0.292	1	> 0.99
DSG2	0.675558	-0.442338	0.219	0.204	1	> 0.99
ADIPOR2	0.67558	-0.328924	0.143	0.127	1	> 0.99
TMEM248	0.678552	-0.384053	0.166	0.146	1	> 0.99
TMEM219	0.696169	-0.413189	0.346	0.307	1	> 0.99
CLK1	0.704781	-0.401488	0.165	0.157	1	> 0.99
TCEA3	0.716085	-0.344499	0.171	0.162	1	> 0.99
MORF4L1	0.717878	-0.40781	0.356	0.299	1	> 0.99
CHMP5	0.723109	-0.446945	0.222	0.207	1	> 0.99
LPCAT3	0.723349	-0.312444	0.121	0.119	1	> 0.99
EIF4EBP2	0.723979	-0.364056	0.143	0.138	1	> 0.99
NFKBIB	0.728781	-0.311705	0.112	0.11	1	> 0.99
HNF4A	0.730231	-0.285533	0.101	0.1	1	> 0.99
EIF5B	0.741817	-0.276569	0.305	0.269	1	> 0.99
SUN1	0.749741	-0.31508	0.189	0.17	1	> 0.99
G3BP1	0.750882	-0.350218	0.132	0.127	1	> 0.99
SBDS	0.764101	-0.394855	0.283	0.256	1	> 0.99
TNIP1	0.766109	-0.426123	0.201	0.187	1	> 0.99
ESRRA	0.766123	-0.256562	0.107	0.105	1	> 0.99
ITPR3	0.777696	-0.353689	0.133	0.12	1	> 0.99
HNRNPDL	0.795781	-0.398696	0.32	0.275	1	> 0.99
ARHGDIA	0.79898	-0.404401	0.316	0.281	1	> 0.99
CCDC107	0.799493	-0.379746	0.206	0.184	1	> 0.99
IST1	0.803925	-0.336464	0.171	0.156	1	> 0.99
S100A6	0.808842	0.345728	0.991	0.995	1	> 0.99
PDCD4	0.809729	-0.394033	0.178	0.157	1	> 0.99
U2AF1	0.814279	-0.298876	0.344	0.306	1	> 0.99
RBMX	0.8166	-0.336367	0.204	0.184	1	> 0.99
DDT	0.818311	-0.266645	0.411	0.352	1	> 0.99
ZFAND6	0.826804	-0.510106	0.193	0.176	1	> 0.99
KDELR2	0.83188	-0.291682	0.488	0.417	1	> 0.99
WBP5	0.833999	-0.301966	0.314	0.288	1	> 0.99
SSFA2	0.846193	-0.360936	0.171	0.16	1	> 0.99
B4GALT1	0.846791	-0.359098	0.211	0.195	1	> 0.99
DNAJB1	0.851046	-0.467262	0.429	0.359	1	> 0.99
BUD31	0.85349	-0.391007	0.277	0.251	1	> 0.99
ERBB2IP	0.858574	-0.336118	0.129	0.118	1	> 0.99
EIF4E	0.858854	-0.335113	0.257	0.228	1	> 0.99
LRRFIP1	0.862833	-0.367387	0.418	0.359	1	> 0.99
MARCKSL1	0.86437	-0.417402	0.39	0.339	1	> 0.99
SGSM3	0.870009	-0.27218	0.226	0.206	1	> 0.99
CYCS	0.873419	-0.298943	0.524	0.439	1	> 0.99
SUCLG2	0.875667	-0.363533	0.253	0.228	1	> 0.99
LASP1	0.889413	-0.313661	0.314	0.279	1	> 0.99
PPP1R11	0.891707	-0.329014	0.172	0.156	1	> 0.99
TIPARP	0.901068	-0.298568	0.161	0.152	1	> 0.99
GCNT1	0.902935	-0.26117	0.121	0.113	1	> 0.99
ZNF593	0.902977	-0.336563	0.236	0.21	1	> 0.99
ZFAND2A	0.906135	-0.252481	0.153	0.146	1	> 0.99
GTPBP4	0.908965	-0.342289	0.112	0.107	1	> 0.99
ANXA11	0.911003	-0.331307	0.428	0.363	1	> 0.99
PLXNB2	0.914429	-0.393356	0.314	0.279	1	> 0.99
RAB11A	0.916473	-0.377938	0.447	0.381	1	> 0.99
RETSAT	0.922155	-0.261432	0.174	0.161	1	> 0.99
FAM84B	0.925721	-0.270785	0.13	0.124	1	> 0.99
IP6K2	0.927032	-0.314346	0.146	0.135	1	> 0.99
SLC44A2	0.937644	-0.265748	0.152	0.143	1	> 0.99
COQ10B	0.937922	-0.307944	0.131	0.121	1	> 0.99
UAP1	0.939938	-0.322248	0.151	0.142	1	> 0.99
ATP1B1	0.942046	-0.414831	0.432	0.367	1	> 0.99
TMEM9B	0.942254	-0.28554	0.146	0.135	1	> 0.99
OTUD1	0.942559	-0.311337	0.123	0.118	1	> 0.99
PTPLAD1	0.947942	-0.269724	0.211	0.194	1	> 0.99
IFRD1	0.952163	-0.319155	0.133	0.126	1	> 0.99
ADD3	0.953854	-0.403155	0.165	0.153	1	> 0.99
TPD52	0.954825	-0.40248	0.354	0.304	1	> 0.99
HP1BP3	0.957836	-0.307025	0.111	0.105	1	> 0.99
DHRS7	0.958739	-0.316537	0.231	0.21	1	> 0.99
ARPP19	0.959275	-0.323589	0.141	0.131	1	> 0.99
EIF4H	0.960204	-0.304426	0.15	0.139	1	> 0.99
PTBP1	0.980051	-0.426029	0.22	0.195	1	> 0.99
ARID3B	0.981891	-0.414493	0.129	0.119	1	> 0.99
EFCAB14	0.982845	-0.318377	0.177	0.163	1	> 0.99
PABPC4	0.984454	-0.29557	0.135	0.126	1	> 0.99
LINC00998	0.985962	-0.336652	0.128	0.119	1	> 0.99
TNKS1BP1	0.986944	-0.320057	0.111	0.105	1	> 0.99
UBE2N	0.994635	-0.300996	0.149	0.138	1	> 0.99
RAC1	0.997353	-0.3086	0.503	0.43	1	> 0.99
RNF128	0.998119	-0.333912	0.107	0.102	1	> 0.99
ANXA1	0.999154	-0.453118	0.387	0.342	1	> 0.99
