# Supplementary material for: Helicobacter pylori mediated niche environment aberrations promote the progression of gastric cancer
Source: Genes Dis. 2024 Jan 6;11(5):101207. doi: 10.1016/j.gendis.2024.101207 (PMC11176646; doi:10.1016/j.gendis.2024.101207)
Supplement: Multimedia component 4 [file mmc4.xlsx]

## Sheet: GMC
ID	Description	setSize	enrichmentScore	NES	pvalue	p.adjust	qvalues	rank	leading_edge	core_enrichment
GO:0002495	antigen processing and presentation of peptide antigen via MHC class II	12	0.8487	2.53314	5.92908e-07	8.53788e-05	6.3729e-05	37	tags=67%, list=6%, signal=64%	972/3123/3122/3115/3127/3113/3108/3119
GO:0002504	antigen processing and presentation of peptide or polysaccharide antigen via MHC class II	12	0.8487	2.53314	5.92908e-07	8.53788e-05	6.3729e-05	37	tags=67%, list=6%, signal=64%	972/3123/3122/3115/3127/3113/3108/3119
GO:0019886	antigen processing and presentation of exogenous peptide antigen via MHC class II	12	0.8487	2.53314	5.92908e-07	8.53788e-05	6.3729e-05	37	tags=67%, list=6%, signal=64%	972/3123/3122/3115/3127/3113/3108/3119
GO:0019730	antimicrobial humoral response	15	0.835869	2.7134	9.66986e-08	3.13303e-05	2.33858e-05	36	tags=53%, list=5%, signal=52%	5068/92747/3934/4057/55600/5967/2919/3105
GO:0007179	transforming growth factor beta receptor signaling pathway	10	-0.812586	-2.46385	2.2704e-06	0.000226342	0.000168948	44	tags=80%, list=7%, signal=76%	387/3326/7316/3303/9518/2353/3725/10637
GO:0006959	humoral immune response	22	0.785434	2.95644	8.74164e-09	6.09044e-06	4.54606e-06	37	tags=45%, list=6%, signal=44%	5068/92747/3934/4057/3123/55600/5967/2919/3105/3119
GO:0071621	granulocyte chemotaxis	11	0.724894	2.10096	0.00106019	0.0132116	0.00986147	33	tags=45%, list=5%, signal=44%	972/6364/284340/2919/6288
GO:0097530	granulocyte migration	11	0.724894	2.10096	0.00106019	0.0132116	0.00986147	33	tags=45%, list=5%, signal=44%	972/6364/284340/2919/6288
GO:0060333	interferon-gamma-mediated signaling pathway	14	0.706347	2.19106	0.000431461	0.00714914	0.0053363	37	tags=57%, list=6%, signal=55%	3123/3122/3115/3127/3113/567/3105/3119
GO:0033108	mitochondrial respiratory chain complex assembly	18	0.703237	2.44639	0.000114102	0.00291716	0.00217744	184	tags=94%, list=28%, signal=70%	7381/51079/4729/55967/4694/84987/29796/4708/4709/4718/100131801/4706/374291/4716/4725/4713/4696
GO:0051259	protein complex oligomerization	15	0.69946	2.27059	0.00052009	0.00792984	0.00591904	39	tags=47%, list=6%, signal=45%	972/3123/6648/567/55600/3858/362
GO:0042594	response to starvation	13	-0.695693	-2.28692	6.82735e-05	0.00205773	0.00153595	52	tags=62%, list=8%, signal=58%	83939/7071/11337/3312/3178/467/3725/7538
GO:0009267	cellular response to starvation	11	-0.695041	-2.19674	0.000200905	0.00394505	0.00294469	52	tags=55%, list=8%, signal=51%	7071/11337/3312/3178/467/3725
GO:0006120	mitochondrial electron transport, NADH to ubiquinone	16	0.693395	2.3203	0.000280745	0.0050534	0.00377199	184	tags=94%, list=28%, signal=69%	51079/4729/11315/55967/4694/4708/4709/4718/4706/374291/4697/4716/4725/4713/4696
GO:0002478	antigen processing and presentation of exogenous peptide antigen	26	0.685703	2.69186	3.64501e-06	0.000295246	0.000220379	141	tags=73%, list=21%, signal=60%	972/3123/3122/3115/3127/3113/567/3108/1535/3105/3119/3107/5721/5694/3133/3106/5691/5698/5696
GO:0019884	antigen processing and presentation of exogenous antigen	26	0.685703	2.69186	3.64501e-06	0.000295246	0.000220379	141	tags=73%, list=21%, signal=60%	972/3123/3122/3115/3127/3113/567/3108/1535/3105/3119/3107/5721/5694/3133/3106/5691/5698/5696
GO:0035821	modulation of process of other organism	12	0.685638	2.04644	0.00294744	0.0320998	0.0239601	29	tags=33%, list=4%, signal=32%	5068/4057/3429/5967
GO:0010257	NADH dehydrogenase complex assembly	14	0.684605	2.12361	0.000786982	0.0107361	0.0080137	184	tags=93%, list=28%, signal=68%	51079/4729/55967/4694/4708/4709/4718/4706/374291/4716/4725/4713/4696
GO:0032981	mitochondrial respiratory chain complex I assembly	14	0.684605	2.12361	0.000786982	0.0107361	0.0080137	184	tags=93%, list=28%, signal=68%	51079/4729/55967/4694/4708/4709/4718/4706/374291/4716/4725/4713/4696
GO:0007565	female pregnancy	12	-0.68252	-2.2219	0.000163784	0.00347973	0.00259736	58	tags=50%, list=9%, signal=46%	4316/10959/2354/3726/1364/2353
GO:0042742	defense response to bacterium	14	0.6808	2.11181	0.000947384	0.0121941	0.00910199	36	tags=36%, list=5%, signal=34%	3934/4057/6364/1535/3105
GO:0002479	antigen processing and presentation of exogenous peptide antigen via MHC class I, TAP-dependent	14	0.676747	2.09924	0.00109816	0.0134265	0.0100219	183	tags=93%, list=28%, signal=68%	567/1535/3105/3107/5721/5694/3133/3106/5691/5698/5696/5699/5720
GO:0042590	antigen processing and presentation of exogenous peptide antigen via MHC class I	14	0.676747	2.09924	0.00109816	0.0134265	0.0100219	183	tags=93%, list=28%, signal=68%	567/1535/3105/3107/5721/5694/3133/3106/5691/5698/5696/5699/5720
GO:0071559	response to transforming growth factor beta	15	-0.675131	-2.32544	3.97425e-05	0.00166149	0.00124018	44	tags=47%, list=7%, signal=45%	3326/7316/3303/9518/2353/3725/10637
GO:0071560	cellular response to transforming growth factor beta stimulus	15	-0.675131	-2.32544	3.97425e-05	0.00166149	0.00124018	44	tags=47%, list=7%, signal=45%	3326/7316/3303/9518/2353/3725/10637
GO:0009266	response to temperature stimulus	15	-0.661364	-2.27802	7.66609e-05	0.00220783	0.00164799	63	tags=60%, list=10%, signal=56%	10728/7531/4792/3326/3312/3303/1153/3304/2353
GO:0019882	antigen processing and presentation	27	0.659306	2.62476	1.39698e-05	0.000787166	0.000587561	141	tags=70%, list=21%, signal=58%	972/3123/3122/3115/3127/3113/567/3108/1535/3105/3119/3107/5721/5694/3133/3106/5691/5698/5696
GO:0048002	antigen processing and presentation of peptide antigen	27	0.659306	2.62476	1.39698e-05	0.000787166	0.000587561	141	tags=70%, list=21%, signal=58%	972/3123/3122/3115/3127/3113/567/3108/1535/3105/3119/3107/5721/5694/3133/3106/5691/5698/5696
GO:0090092	regulation of transmembrane receptor protein serine/threonine kinase signaling pathway	11	-0.648096	-2.04837	0.0010289	0.0130731	0.00975807	89	tags=55%, list=14%, signal=48%	10140/3326/7316/3303/9518/10637
GO:0045216	cell-cell junction organization	12	-0.646857	-2.1058	0.000768466	0.0107361	0.0080137	157	tags=75%, list=24%, signal=58%	998/1366/1969/387/928/64065/71/60/1364
GO:0002250	adaptive immune response	26	0.635031	2.49294	5.94807e-05	0.00192717	0.00143849	37	tags=38%, list=6%, signal=38%	972/3123/3122/3115/3127/3113/567/3108/3105/3119
GO:0071346	cellular response to interferon-gamma	20	0.634613	2.30777	0.000726322	0.010459	0.0078069	37	tags=45%, list=6%, signal=44%	3123/3122/6364/3115/3127/3113/567/3105/3119
GO:0045727	positive regulation of translation	19	-0.632155	-2.38038	2.26875e-05	0.00122512	0.000914465	128	tags=68%, list=20%, signal=57%	7555/8664/4869/387/1968/1984/5935/6659/26986/3646/1938/1153/23645
GO:0034605	cellular response to heat	10	-0.627876	-1.90379	0.00572115	0.0467719	0.0349118	106	tags=80%, list=16%, signal=68%	3320/3329/10728/7531/3326/3312/3303/3304
GO:0044706	multi-multicellular organism process	14	-0.625789	-2.11967	0.000813061	0.0109763	0.00819301	58	tags=43%, list=9%, signal=40%	4316/10959/2354/3726/1364/2353
GO:0022900	electron transport chain	34	0.625622	2.59149	9.77164e-06	0.00060305	0.000450132	191	tags=85%, list=29%, signal=64%	7381/1349/1535/51079/2745/4729/1329/11315/55967/1337/4694/29796/4708/4709/4718/27089/1350/9377/4706/1537/374291/4697/4716/1351/4725/4713/4696/1347/1340
GO:1902369	negative regulation of RNA catabolic process	10	-0.625548	-1.89673	0.00599197	0.0479358	0.0357805	89	tags=50%, list=14%, signal=44%	10140/10949/26986/1153/7538
GO:1902115	regulation of organelle assembly	12	-0.62283	-2.02758	0.00162711	0.018828	0.0140537	102	tags=58%, list=16%, signal=50%	10769/4869/387/51510/7430/3303/3304
GO:0002440	production of molecular mediator of immune response	15	0.620718	2.01497	0.00569475	0.0467719	0.0349118	113	tags=60%, list=17%, signal=51%	972/3123/567/3105/3119/684/4282/3133/9245
GO:1903313	positive regulation of mRNA metabolic process	15	-0.612477	-2.10963	0.000535368	0.00794665	0.00593158	158	tags=67%, list=24%, signal=52%	677/6434/27316/5935/10140/3312/26986/7832/1153/7538
GO:0022904	respiratory electron transport chain	31	0.60814	2.48746	4.50192e-05	0.00166344	0.00124164	191	tags=84%, list=29%, signal=62%	7381/1349/51079/4729/1329/11315/55967/1337/4694/29796/4708/4709/4718/27089/1350/9377/4706/1537/374291/4697/4716/1351/4725/4713/4696/1340
GO:0042773	ATP synthesis coupled electron transport	31	0.60814	2.48746	4.50192e-05	0.00166344	0.00124164	191	tags=84%, list=29%, signal=62%	7381/1349/51079/4729/1329/11315/55967/1337/4694/29796/4708/4709/4718/27089/1350/9377/4706/1537/374291/4697/4716/1351/4725/4713/4696/1340
GO:0042775	mitochondrial ATP synthesis coupled electron transport	31	0.60814	2.48746	4.50192e-05	0.00166344	0.00124164	191	tags=84%, list=29%, signal=62%	7381/1349/51079/4729/1329/11315/55967/1337/4694/29796/4708/4709/4718/27089/1350/9377/4706/1537/374291/4697/4716/1351/4725/4713/4696/1340
GO:0031032	actomyosin structure organization	11	-0.607441	-1.91987	0.00375085	0.0368266	0.0274883	157	tags=73%, list=24%, signal=56%	998/335/9124/387/3880/3856/71/4070
GO:0007178	transmembrane receptor protein serine/threonine kinase signaling pathway	18	-0.606326	-2.23782	0.000265585	0.00484787	0.00361858	99	tags=50%, list=15%, signal=44%	387/10140/3326/7316/3303/9518/2353/3725/10637
GO:0009612	response to mechanical stimulus	12	-0.604567	-1.96813	0.00303789	0.0326903	0.0244009	58	tags=58%, list=9%, signal=54%	387/4316/4792/7832/2354/2353/3725
GO:0034341	response to interferon-gamma	23	0.601795	2.27029	0.00128083	0.015229	0.0113673	112	tags=61%, list=17%, signal=52%	3123/3122/6364/3115/3127/3113/567/3105/3119/684/3107/10410/3133/3106
GO:0007051	spindle organization	13	-0.601105	-1.97599	0.00323063	0.0340398	0.0254082	102	tags=54%, list=16%, signal=46%	10769/387/51510/7430/3303/51119/3304
GO:1903312	negative regulation of mRNA metabolic process	12	-0.596062	-1.94044	0.00403719	0.037621	0.0280813	133	tags=58%, list=20%, signal=47%	27316/3190/10140/10949/26986/1153/7538
GO:0009408	response to heat	11	-0.59095	-1.86775	0.0061162	0.0483329	0.036077	106	tags=55%, list=16%, signal=47%	10728/7531/3326/3312/3303/3304
GO:0034250	positive regulation of cellular amide metabolic process	21	-0.584256	-2.2836	0.000154486	0.00335774	0.00250631	167	tags=71%, list=25%, signal=55%	6125/1942/7555/8664/4869/387/1968/1984/5935/6659/26986/3646/1938/1153/23645
GO:0006119	oxidative phosphorylation	34	0.582998	2.41493	0.000107545	0.0028799	0.00214963	191	tags=82%, list=29%, signal=62%	7381/1349/51079/4729/1329/11315/55967/1337/4694/29796/4708/4709/4718/27089/1350/9377/4706/1537/374291/4697/4716/400916/1351/4725/4713/4696/1347/1340
GO:0050851	antigen receptor-mediated signaling pathway	20	0.577827	2.10126	0.00371895	0.0367921	0.0274626	141	tags=65%, list=21%, signal=53%	3123/3122/3115/3127/3113/3105/3119/5721/29085/5694/5691/5698/5696
GO:0050852	T cell receptor signaling pathway	20	0.577827	2.10126	0.00371895	0.0367921	0.0274626	141	tags=65%, list=21%, signal=53%	3123/3122/3115/3127/3113/3105/3119/5721/29085/5694/5691/5698/5696
GO:0045087	innate immune response	64	0.5738	2.77334	1.2273e-08	6.09044e-06	4.54606e-06	104	tags=45%, list=16%, signal=42%	92747/3934/4057/3123/3122/3429/6364/3115/3127/4588/3113/567/6288/1535/3105/3119/684/629/2537/3669/3107/330/1191/10410/4282/5721/5694/8635/3133
GO:0045333	cellular respiration	33	0.561573	2.32235	0.000450604	0.00720966	0.00538148	191	tags=79%, list=29%, signal=59%	7381/1349/51079/4729/1329/11315/55967/1337/4694/29796/4708/4709/4718/27089/1350/9377/4706/1537/374291/4697/4716/1351/4725/4713/4696/1340
GO:0030001	metal ion transport	23	0.56113	2.11688	0.0041626	0.0382605	0.0285586	42	tags=30%, list=6%, signal=30%	3934/4057/6690/567/1535/54997/2745
GO:0071241	cellular response to inorganic substance	15	-0.556236	-1.91591	0.00371062	0.0367921	0.0274626	47	tags=40%, list=7%, signal=38%	4502/4495/2354/3726/2353/3725
GO:0071248	cellular response to metal ion	15	-0.556236	-1.91591	0.00371062	0.0367921	0.0274626	47	tags=40%, list=7%, signal=38%	4502/4495/2354/3726/2353/3725
GO:0043542	endothelial cell migration	15	-0.553433	-1.90626	0.004064	0.037621	0.0280813	276	tags=93%, list=42%, signal=55%	301/1906/9314/3146/3315/1942/6286/1969/335/3164/10769/387/306/388
GO:0098542	defense response to other organism	72	0.527618	2.62402	1.30973e-07	3.39482e-05	2.53399e-05	104	tags=40%, list=16%, signal=38%	92747/3934/4057/3123/3122/3429/6364/3115/3127/4588/3113/567/6288/1535/3105/3119/684/629/2537/3669/3107/330/1191/10410/4282/5721/5694/8635/3133
GO:0006417	regulation of translation	40	-0.497126	-2.33728	4.99766e-05	0.00175053	0.00130664	215	tags=65%, list=33%, signal=47%	6188/6191/5036/3315/6125/677/1982/7555/8664/4869/387/83939/1968/1984/5935/10140/6659/6726/26986/1974/3646/7832/1938/1153/23645/7538
GO:0010631	epithelial cell migration	23	-0.492747	-2.01546	0.00496385	0.0426036	0.0318005	276	tags=83%, list=42%, signal=50%	301/1906/9314/11171/3146/3315/6662/1942/6286/1969/335/3164/1839/10769/387/306/4070/388/3725
GO:0090130	tissue migration	23	-0.492747	-2.01546	0.00496385	0.0426036	0.0318005	276	tags=83%, list=42%, signal=50%	301/1906/9314/11171/3146/3315/6662/1942/6286/1969/335/3164/1839/10769/387/306/4070/388/3725
GO:0090132	epithelium migration	23	-0.492747	-2.01546	0.00496385	0.0426036	0.0318005	276	tags=83%, list=42%, signal=50%	301/1906/9314/11171/3146/3315/6662/1942/6286/1969/335/3164/1839/10769/387/306/4070/388/3725
GO:0006952	defense response	102	0.487288	2.58449	1.40982e-08	6.09044e-06	4.54606e-06	88	tags=32%, list=13%, signal=33%	5068/92747/3934/4057/972/3123/3122/3429/6364/3115/3127/4588/3113/567/284340/2919/6288/1535/3105/3119/5265/684/629/2537/11315/3669/25825/3107/330/1191/10410/4282/5721
GO:0034248	regulation of cellular amide metabolic process	42	-0.486631	-2.31411	3.10909e-05	0.00153527	0.00114597	167	tags=64%, list=25%, signal=51%	6188/6191/5036/3315/6125/677/1982/1942/7555/8664/4869/387/83939/1968/1984/5935/10140/6659/6726/26986/1974/3646/7832/1938/1153/23645/7538
GO:0006812	cation transport	39	0.485877	2.10807	0.00339819	0.0349528	0.0260897	166	tags=56%, list=25%, signal=45%	3934/4057/6690/567/1349/1535/54997/2745/1329/11315/1337/9992/5349/967/1350/9377/11254/1537/374291/4697/6271/1351
GO:0070925	organelle assembly	39	-0.481741	-2.24026	0.000107257	0.0028799	0.00214963	110	tags=44%, list=17%, signal=39%	7812/10769/4869/387/83939/3880/51510/7531/3856/11337/7430/71/51187/3303/51119/1153/3304
GO:0010632	regulation of epithelial cell migration	20	-0.475639	-1.82347	0.00622103	0.048569	0.0362532	276	tags=80%, list=42%, signal=48%	301/1906/9314/11171/3146/3315/6662/1942/1969/1839/10769/387/306/4070/388/3725
GO:0070848	response to growth factor	48	-0.464044	-2.29524	3.17261e-05	0.00153527	0.00114597	50	tags=77%, list=8%, signal=77%	54206/5906/4609/301/1906/7050/9314/3185/10653/7323/1655/54541/1958/11171/3315/6662/3187/677/847/1915/1969/3164/387/10140/306/3326/7316/3178/4495/3303/1938/9518/9592/2353/3725/7538/10637
GO:0001667	ameboidal-type cell migration	26	-0.462393	-1.9514	0.00476168	0.0419437	0.0313078	276	tags=81%, list=42%, signal=49%	301/1906/9314/7076/11171/3146/3315/6662/1942/6286/1969/335/3164/1839/9124/10769/387/306/4070/388/3725
GO:0061061	muscle structure development	33	-0.45929	-2.07552	0.00192756	0.0217227	0.0162144	190	tags=64%, list=29%, signal=48%	6662/2280/7494/3475/677/998/3398/8763/1839/9124/9643/387/3880/928/3856/71/7832/1938/9518/467/2353
GO:0071363	cellular response to growth factor stimulus	44	-0.451033	-2.19699	0.000145882	0.00335774	0.00250631	44	tags=75%, list=7%, signal=75%	54206/5906/301/1906/7050/9314/3185/10653/7323/1655/54541/1958/11171/3315/6662/3187/677/847/1915/3164/387/10140/3326/7316/3178/4495/3303/1938/9518/2353/3725/7538/10637
GO:0009607	response to biotic stimulus	103	0.449858	2.39084	9.1957e-07	9.93136e-05	7.41303e-05	37	tags=19%, list=6%, signal=22%	5068/92747/3934/4057/3123/3122/3429/6364/3115/3127/4588/3113/567/55600/5967/2919/6288/1535/3105/3119
GO:0043207	response to external biotic stimulus	103	0.449858	2.39084	9.1957e-07	9.93136e-05	7.41303e-05	37	tags=19%, list=6%, signal=22%	5068/92747/3934/4057/3123/3122/3429/6364/3115/3127/4588/3113/567/55600/5967/2919/6288/1535/3105/3119
GO:0051707	response to other organism	103	0.449858	2.39084	9.1957e-07	9.93136e-05	7.41303e-05	37	tags=19%, list=6%, signal=22%	5068/92747/3934/4057/3123/3122/3429/6364/3115/3127/4588/3113/567/55600/5967/2919/6288/1535/3105/3119
GO:0000122	negative regulation of transcription by RNA polymerase II	37	-0.4373	-1.99669	0.00127691	0.015229	0.0113673	52	tags=27%, list=8%, signal=26%	7071/7430/7316/7832/3303/2354/467/3725/7538/10637
GO:0045944	positive regulation of transcription by RNA polymerase II	55	-0.435208	-2.20958	6.28822e-05	0.00198769	0.00148367	133	tags=42%, list=20%, signal=36%	27316/7555/3190/64651/3164/9643/4869/83939/4072/6659/378/1316/29950/7071/4792/7316/1999/2354/3726/9592/467/2353/3725
GO:0019221	cytokine-mediated signaling pathway	75	0.42704	2.14487	0.000441305	0.00714914	0.0053363	125	tags=43%, list=19%, signal=39%	3934/972/3123/3122/3429/6364/3115/3127/6648/3113/567/2919/6288/3105/3119/684/7032/2537/3669/4312/3107/330/10410/4282/5721/5694/51330/3133/3106/2921/6374/5691
GO:0006955	immune response	143	0.417382	2.35323	2.44953e-07	5.29099e-05	3.94934e-05	117	tags=35%, list=18%, signal=37%	5068/92747/3934/4057/972/3123/3122/3429/6364/3115/5284/3127/4588/3113/567/55600/5967/2919/3108/6288/1535/3105/3119/5265/3043/684/28956/629/2537/11315/3669/3107/330/1191/10410/4282/966/5721/4718/56654/29085/5694/8635/3133/1476/967/3106/9245/6282/2921
GO:0050778	positive regulation of immune response	52	0.413829	1.9042	0.00522384	0.0439617	0.0328142	126	tags=42%, list=19%, signal=37%	972/3123/3122/3115/3127/4588/3113/567/3105/3119/629/11315/1191/4282/966/5721/29085/5694/3133/3106/5691/10095
GO:0010608	posttranscriptional regulation of gene expression	61	-0.404827	-2.08728	0.000191038	0.003809	0.00284314	101	tags=34%, list=15%, signal=32%	4869/387/83939/1968/1984/5935/10140/10949/6659/6726/3312/7316/26986/1974/3646/7832/3303/1938/1153/23645/7538
GO:0008284	positive regulation of cell population proliferation	55	0.404253	1.88485	0.00470009	0.0417213	0.0311419	36	tags=16%, list=5%, signal=17%	5068/4057/972/3115/3113/378938/5967/1535/3105
GO:0048646	anatomical structure formation involved in morphogenesis	47	-0.398163	-1.97645	0.00241079	0.0267041	0.0199327	191	tags=53%, list=29%, signal=41%	3315/6662/2280/10365/7494/998/3914/1942/1969/3164/10769/387/3880/6659/928/4071/64065/3856/306/71/10959/9518/388/3726/3725
GO:1903311	regulation of mRNA metabolic process	44	-0.392758	-1.91314	0.00267131	0.0293392	0.0218995	158	tags=43%, list=24%, signal=35%	677/6434/6427/6418/27316/3190/6428/4869/5935/10140/10949/3312/7316/3178/26986/7832/3303/1153/7538
GO:0045935	positive regulation of nucleobase-containing compound metabolic process	91	-0.389733	-2.23268	5.95883e-06	0.000429035	0.000320243	133	tags=41%, list=20%, signal=38%	27316/7555/3190/3398/64651/3164/9124/9643/10728/4869/83939/5935/10140/4072/6659/378/1316/29950/7071/306/4792/3326/3312/7316/3178/26986/7832/3303/1999/1153/2354/3726/9592/467/2353/3725/7538
GO:0051254	positive regulation of RNA metabolic process	80	-0.389605	-2.16235	3.93576e-05	0.00166149	0.00124018	133	tags=41%, list=20%, signal=37%	27316/7555/3190/3398/64651/3164/9124/9643/4869/83939/5935/10140/4072/6659/378/1316/29950/7071/4792/3312/7316/26986/7832/3303/1999/1153/2354/3726/9592/467/2353/3725/7538
GO:0010557	positive regulation of macromolecule biosynthetic process	91	-0.387787	-2.22153	6.58196e-06	0.000448959	0.000335115	133	tags=42%, list=20%, signal=39%	27316/7555/3190/3398/64651/3164/8664/9124/9643/10728/4869/387/83939/1968/1984/5935/4072/6659/378/1316/29950/7071/4792/3326/7316/3178/26986/3646/1999/1938/1153/23645/2354/3726/9592/467/2353/3725
GO:0031328	positive regulation of cellular biosynthetic process	94	-0.381616	-2.1884	3.19848e-05	0.00153527	0.00114597	133	tags=41%, list=20%, signal=39%	27316/335/7555/3190/3398/64651/3164/8664/9124/9643/10728/4869/387/83939/1968/1984/5935/4072/6659/378/1316/29950/7071/4792/3326/7316/3178/26986/3646/1999/1938/1153/23645/2354/3726/9592/467/2353/3725
GO:0045934	negative regulation of nucleobase-containing compound metabolic process	76	-0.380633	-2.08455	0.000155451	0.00335774	0.00250631	265	tags=64%, list=40%, signal=43%	7050/9314/10984/2114/2521/7536/7323/1655/54541/1958/10933/11171/6188/5036/3146/6662/10365/3659/4841/6427/6418/1942/27316/8431/7555/3190/3398/9643/80762/10971/10140/10949/6231/7071/7430/3312/7316/3178/26986/1974/7832/3303/1999/1153/2354/467/3725/7538/10637
GO:0006413	translational initiation	46	-0.379482	-1.85847	0.00509421	0.0433923	0.0323892	241	tags=61%, list=37%, signal=41%	3921/6122/25873/6206/6235/6188/6191/9045/3315/6202/6194/6210/6125/6181/1982/6130/6167/51386/8664/4869/83939/1968/6231/26986/1974/3646/23645/6139
GO:0071495	cellular response to endogenous stimulus	63	-0.378943	-1.97108	0.000775058	0.0107361	0.0080137	52	tags=22%, list=8%, signal=23%	7071/7430/3326/7316/3178/3303/1938/60/9518/2354/2353/3725/7538/10637
GO:0000956	nuclear-transcribed mRNA catabolic process	44	-0.369927	-1.80192	0.00595339	0.0479229	0.0357709	241	tags=59%, list=37%, signal=40%	3921/6122/1655/25873/6206/6235/6188/6191/9045/6202/6194/6210/6125/6181/5515/677/6130/6167/7812/10140/6231/26986/3646/7832/6139/7538
GO:0009891	positive regulation of biosynthetic process	96	-0.369799	-2.13585	3.90709e-05	0.00166149	0.00124018	133	tags=41%, list=20%, signal=38%	27316/335/7555/3190/3398/64651/3164/8664/9124/9643/10728/4869/387/83939/1968/1984/5935/4072/6659/378/1316/29950/7071/4792/3326/7316/3178/26986/3646/1999/1938/1153/23645/2354/3726/9592/467/2353/3725
GO:0051253	negative regulation of RNA metabolic process	71	-0.369449	-1.96764	0.000308799	0.00540815	0.00403679	265	tags=63%, list=40%, signal=42%	7050/9314/10984/2114/2521/7536/7323/1655/1958/10933/11171/5036/3146/6662/10365/3659/4841/6427/6418/1942/27316/8431/7555/3190/3398/9643/10971/10140/10949/6231/7071/7430/3312/7316/26986/1974/7832/3303/1999/1153/2354/467/3725/7538/10637
GO:0006412	translation	79	-0.367585	-2.02542	0.000150983	0.00335774	0.00250631	218	tags=52%, list=33%, signal=39%	6206/6235/6188/6191/5036/9045/3315/6202/6194/6210/6125/6181/677/1982/1915/6130/7555/6167/51386/8664/4869/387/83939/1968/1984/5935/10140/6659/6726/6231/1937/26986/1974/3646/51187/7832/1938/1153/23645/6139/7538
GO:0043043	peptide biosynthetic process	79	-0.367585	-2.02542	0.000150983	0.00335774	0.00250631	218	tags=52%, list=33%, signal=39%	6206/6235/6188/6191/5036/9045/3315/6202/6194/6210/6125/6181/677/1982/1915/6130/7555/6167/51386/8664/4869/387/83939/1968/1984/5935/10140/6659/6726/6231/1937/26986/1974/3646/51187/7832/1938/1153/23645/6139/7538
GO:0045892	negative regulation of transcription, DNA-templated	56	-0.361377	-1.84983	0.00389645	0.0372278	0.0277878	52	tags=21%, list=8%, signal=22%	7071/7430/3312/7316/7832/3303/1999/2354/467/3725/7538/10637
GO:0043604	amide biosynthetic process	82	-0.360671	-2.01647	0.000257917	0.00477515	0.0035643	218	tags=51%, list=33%, signal=39%	6206/6235/6188/6191/5036/9045/3315/6202/6194/6210/6125/6181/677/1982/1915/6130/7555/6167/51386/8664/427/4869/387/83939/1968/1984/5935/10140/6659/6726/6231/1937/26986/1974/3646/51187/7832/1938/1153/23645/6139/7538
GO:1902679	negative regulation of RNA biosynthetic process	60	-0.359245	-1.8479	0.00338811	0.0349528	0.0260897	52	tags=67%, list=8%, signal=68%	4609/1906/7050/9314/10984/2114/7536/7323/1655/1958/10933/11171/5036/3146/6662/10365/3659/4841/6427/6418/1942/8431/7555/3398/9643/10971/10140/7071/7430/3312/7316/1974/7832/3303/1999/2354/467/3725/7538/10637
GO:1903507	negative regulation of nucleic acid-templated transcription	60	-0.359245	-1.8479	0.00338811	0.0349528	0.0260897	52	tags=67%, list=8%, signal=68%	4609/1906/7050/9314/10984/2114/7536/7323/1655/1958/10933/11171/5036/3146/6662/10365/3659/4841/6427/6418/1942/8431/7555/3398/9643/10971/10140/7071/7430/3312/7316/1974/7832/3303/1999/2354/467/3725/7538/10637
GO:0006357	regulation of transcription by RNA polymerase II	95	-0.355055	-2.03857	0.000108885	0.0028799	0.00214963	279	tags=65%, list=43%, signal=44%	4609/1906/3074/9819/7050/3727/9314/2114/2521/10162/7323/6917/3638/1655/1958/768/11171/3146/5682/3171/57018/6662/10365/3659/7494/3329/3475/677/1942/27316/2739/8431/7555/3190/3398/64651/3164/9124/9643/4869/387/83939/4072/6659/378/1316/29950/7071/4792/7430/7316/7832/3303/1999/2354/3726/9592/467/2353/3725/7538/10637
GO:0051240	positive regulation of multicellular organismal process	83	0.354543	1.80513	0.0042527	0.0388134	0.0289713	36	tags=17%, list=5%, signal=18%	3934/4057/972/3123/3115/6648/3113/567/284340/5967/6288/1535/54997/3105
GO:0014070	response to organic cyclic compound	52	-0.353281	-1.76992	0.00512271	0.0433923	0.0323892	50	tags=21%, list=8%, signal=21%	306/4792/7430/3326/7832/1938/60/2354/1364/2353/7538
GO:0045893	positive regulation of transcription, DNA-templated	60	-0.346161	-1.7806	0.00577431	0.0467719	0.0349118	133	tags=40%, list=20%, signal=35%	27316/7555/3190/3398/64651/3164/9643/4869/83939/4072/6659/378/1316/29950/7071/4792/7316/1999/2354/3726/9592/467/2353/3725
GO:0051726	regulation of cell cycle	72	-0.344371	-1.84902	0.00140205	0.0165187	0.01233	102	tags=46%, list=16%, signal=43%	5682/3320/57018/6662/10040/6210/3659/677/998/1982/3398/3164/10769/4869/387/900/2810/6659/6500/51510/7531/29950/4616/3326/3312/7832/3303/60/23645/388/3726/3304/3725
GO:0002252	immune effector process	96	0.34119	1.78507	0.00438229	0.0395706	0.0295365	114	tags=33%, list=17%, signal=32%	3934/4057/972/3123/3429/5284/567/2919/1535/3105/3119/5265/3043/684/28956/629/2537/3669/3107/330/1191/10410/4282/966/4718/8635/3133/1476/967/3106/9245/6282
GO:0009719	response to endogenous stimulus	85	-0.338572	-1.90288	0.000950308	0.0121941	0.00910199	52	tags=22%, list=8%, signal=24%	7071/306/7430/3326/7316/3178/7832/3303/1938/60/9518/7031/2354/9592/1364/2353/3725/7538/10637
GO:0009605	response to external stimulus	158	0.338477	1.94088	6.5853e-05	0.00203203	0.00151676	37	tags=14%, list=6%, signal=17%	5068/92747/3934/4057/972/3123/3122/3429/6364/3115/3127/4588/3113/567/284340/55600/5967/2919/6288/1535/3105/3119
GO:0006366	transcription by RNA polymerase II	98	-0.338425	-1.96064	0.000215021	0.00409805	0.0030589	279	tags=63%, list=43%, signal=43%	4609/1906/3074/9819/7050/3727/9314/2114/2521/10162/7323/6917/3638/1655/1958/768/11171/3146/5682/3171/57018/6662/10365/3659/7494/3329/3475/677/1942/27316/2739/8431/7555/3190/3398/64651/3164/9124/9643/4869/387/83939/4072/6659/378/1316/29950/7071/4792/7430/7316/7832/3303/1999/2354/3726/9592/467/2353/3725/7538/10637
GO:0051173	positive regulation of nitrogen compound metabolic process	157	-0.337659	-2.12102	4.81123e-06	0.000366786	0.000273779	204	tags=50%, list=31%, signal=45%	3146/54959/3320/3171/6613/51068/6662/2280/7334/10365/11261/10040/3659/7494/3329/6125/5515/9802/677/998/6434/1942/10575/27316/7555/3190/3398/64651/3164/8664/1839/9124/9643/80762/10728/10769/4869/387/83939/1968/1984/5935/10140/4072/6659/6500/378/64065/1316/29950/7071/306/4616/4792/7430/3326/3312/7316/3178/26986/3646/7832/3303/1999/1938/9518/1153/23645/2354/3726/9592/3304/467/1364/2353/3725/7538/106…
GO:1903508	positive regulation of nucleic acid-templated transcription	64	-0.336217	-1.76455	0.0053189	0.0444728	0.0331957	133	tags=39%, list=20%, signal=35%	27316/7555/3190/3398/64651/3164/9124/9643/4869/83939/4072/6659/378/1316/29950/7071/4792/7316/1999/2354/3726/9592/467/2353/3725
GO:0071345	cellular response to cytokine stimulus	106	0.335927	1.79935	0.00605256	0.0481234	0.0359206	88	tags=26%, list=13%, signal=27%	3934/972/3123/3122/3429/6364/3115/3127/6648/3113/567/5967/2919/6288/1535/3105/3119/51079/684/7032/2537/3669/4312/3107/330/10410/4282/5721
GO:0010558	negative regulation of macromolecule biosynthetic process	80	-0.333306	-1.84988	0.00145347	0.0169702	0.012667	267	tags=60%, list=41%, signal=41%	81618/7050/9314/10984/2114/7536/7323/1655/1958/10933/11171/6188/5036/3146/6662/9445/10365/3659/4841/677/6427/6418/1942/8431/7555/3398/1839/9643/10971/10140/9528/6726/7071/7430/3312/7316/3178/1974/3646/7832/3303/1999/1153/2354/467/3725/7538/10637
GO:0031327	negative regulation of cellular biosynthetic process	82	-0.3329	-1.8612	0.00123977	0.0150163	0.0112086	282	tags=63%, list=43%, signal=41%	37/4609/1906/81618/7050/9314/10984/2114/7536/7323/3638/1655/1958/10933/11171/6188/5036/3146/6662/9445/10365/3659/4841/677/6427/6418/1942/8431/7555/3398/1839/9643/10971/10140/9528/6726/7071/7430/3312/7316/3178/1974/3646/7832/3303/1999/1153/2354/467/3725/7538/10637
GO:0002376	immune system process	188	0.332498	1.94526	4.26814e-05	0.00166344	0.00124164	121	tags=30%, list=18%, signal=34%	5068/92747/3934/4057/972/3123/3122/3429/6364/3115/5284/3127/4588/3113/567/284340/55600/5967/2919/3108/6288/1535/54997/3105/3119/5265/3043/684/28956/629/2537/11315/3669/4312/3107/330/1191/10410/4282/966/5721/4718/56654/29085/5694/8635/3133/1476/967/3106/9245/6282/3673/2921/6374/7001
GO:0006402	mRNA catabolic process	68	-0.331833	-1.75301	0.00345498	0.0352572	0.0263169	248	tags=54%, list=38%, signal=38%	2521/3921/6122/1655/25873/6206/6235/6188/6191/5682/9045/3315/6202/6194/6210/6125/6181/5515/677/6418/6130/6167/7812/4869/10140/10949/6231/3312/7316/26986/3646/7832/3303/1153/6139/3304/7538
GO:0034097	response to cytokine	108	0.331722	1.78734	0.00404669	0.037621	0.0280813	88	tags=26%, list=13%, signal=27%	3934/972/3123/3122/3429/6364/3115/3127/6648/3113/567/5967/2919/6288/1535/3105/3119/51079/684/7032/2537/3669/4312/3107/330/10410/4282/5721
GO:0046903	secretion	104	0.331616	1.77423	0.00439673	0.0395706	0.0295365	114	tags=32%, list=17%, signal=31%	3934/4057/972/3123/131177/5284/567/2919/6288/1535/7873/362/5265/10551/3043/684/7032/28956/11315/3107/1191/4282/966/4718/29085/8635/3133/25874/1476/54097/967/3106/6282
GO:0031325	positive regulation of cellular metabolic process	166	-0.330973	-2.09935	3.46621e-06	0.000295246	0.000220379	204	tags=49%, list=31%, signal=45%	3146/54959/3320/3171/6613/51068/6662/2280/7334/10365/11261/10040/3659/7494/3329/6125/5515/9802/677/998/6434/1942/10575/1969/27316/335/7555/3190/3398/64651/3164/8664/1839/9124/9643/80762/10728/10769/4869/387/83939/1968/1984/5935/10140/4072/6659/6500/9528/378/64065/1316/29950/7071/306/4616/4792/7430/3326/3312/7316/3178/26986/3646/7832/3303/1999/1938/9518/1153/23645/2354/3726/9592/3304/467/1364/2353…
GO:0009890	negative regulation of biosynthetic process	88	-0.329955	-1.86996	0.000892464	0.0118297	0.00882996	288	tags=65%, list=44%, signal=42%	1654/54206/5906/37/4609/1906/81618/7050/9314/10984/2114/7536/7323/3638/1655/1958/10933/11171/6188/5036/3146/6662/9445/10365/3659/3329/4841/677/6427/6418/1942/8431/7555/3398/1839/9643/387/10971/10140/9528/6726/7071/7430/3312/7316/3178/1974/3646/7832/3303/1999/1153/2354/467/3725/7538/10637
GO:0016071	mRNA metabolic process	96	-0.325651	-1.88087	0.000741243	0.0105566	0.00787973	256	tags=55%, list=39%, signal=39%	3185/1207/2521/7536/3921/6122/1655/25873/11171/6206/6235/6188/6191/9584/5682/9045/3315/6202/6194/6210/6125/6181/5515/3187/4841/677/6434/6427/6418/6130/27316/3190/6167/7812/6428/5094/4869/5935/10140/10949/6231/6038/3312/7316/3178/26986/3646/7832/3303/1153/6139/3304/7538
GO:2000113	negative regulation of cellular macromolecule biosynthetic process	77	-0.323823	-1.78018	0.00384395	0.0371773	0.0277501	52	tags=31%, list=8%, signal=33%	8431/7555/3398/1839/9643/10971/10140/9528/6726/7071/7430/3312/7316/3178/3646/7832/3303/1999/1153/2354/467/3725/7538/10637
GO:0044419	interspecies interaction between organisms	171	0.319007	1.83973	0.000528924	0.00794665	0.00593158	40	tags=13%, list=6%, signal=16%	5068/92747/3934/4057/972/3123/3122/3429/6364/3115/3127/4588/3113/567/55600/5967/2919/6288/1535/3105/3119/51079
GO:0007049	cell cycle	93	-0.317731	-1.82085	0.00200615	0.0224136	0.0167301	176	tags=39%, list=27%, signal=33%	10040/6210/3659/5515/677/998/6427/1982/3875/57092/3398/3164/10769/4869/387/900/2810/6659/6500/51510/7531/5501/29950/4616/7430/3326/3312/7832/3303/51119/60/23645/388/3726/3304/3725
GO:0010628	positive regulation of gene expression	120	-0.317728	-1.90711	0.000466802	0.00737774	0.00550694	133	tags=38%, list=20%, signal=37%	27316/8431/7555/3190/3398/64651/3164/8664/9643/4869/387/83939/1968/1984/5935/10140/10949/4072/6659/378/1316/29950/7071/4792/7430/3312/71/7316/26986/3646/3303/1999/1938/10959/60/1153/23645/2354/3726/9592/3304/467/2353/3725/7538
GO:0006518	peptide metabolic process	92	-0.314732	-1.81052	0.00316062	0.0335751	0.0250613	218	tags=48%, list=33%, signal=37%	6206/6235/6188/6191/5036/9045/3315/51107/6202/6194/6210/6125/6181/677/1982/1942/1915/6130/2739/7555/6167/51386/8664/4869/387/83939/1968/1984/5935/10140/6659/6726/6231/1937/26986/1974/3646/51187/7832/1938/1153/23645/6139/7538
GO:0010556	regulation of macromolecule biosynthetic process	180	-0.301284	-1.9307	5.24121e-05	0.00178753	0.00133426	204	tags=45%, list=31%, signal=43%	3146/5682/3320/3171/57018/51068/3315/6662/7334/9445/10365/11261/3659/7494/3329/6125/5515/4841/3475/677/998/847/6427/6418/1982/1942/10575/27316/2739/8431/7555/3190/3398/64651/3164/8664/1839/9124/9643/10728/4869/387/10971/83939/1968/1984/5935/10140/4072/6659/9528/6726/378/1316/29950/7071/306/4792/7430/3326/3312/7316/3178/26986/1974/3646/7832/3303/1999/1938/1153/23645/2354/3726/9592/3304/467/2353/37…
GO:2000112	regulation of cellular macromolecule biosynthetic process	176	-0.299419	-1.92078	0.000187707	0.003809	0.00284314	204	tags=45%, list=31%, signal=42%	3146/5682/3320/3171/57018/3315/6662/7334/9445/10365/11261/3659/7494/3329/6125/5515/4841/3475/677/998/847/6418/1982/1942/10575/27316/2739/8431/7555/3190/3398/64651/3164/8664/1839/9124/9643/10728/4869/387/10971/83939/1968/1984/5935/10140/4072/6659/9528/6726/378/1316/29950/7071/306/4792/7430/3326/3312/7316/3178/26986/1974/3646/7832/3303/1999/1938/1153/23645/2354/3726/9592/3304/467/2353/3725/7538/106…
GO:0031326	regulation of cellular biosynthetic process	184	-0.298011	-1.92222	7.97186e-05	0.00224599	0.00167646	282	tags=60%, list=43%, signal=48%	37/961/4609/301/1906/3074/9819/81618/7050/3727/9314/10984/10935/2114/10694/2521/7536/10162/7323/6917/3638/1655/1958/768/10933/11171/6188/6191/5036/3146/5682/3320/3171/57018/51068/3315/6662/7334/9445/10365/11261/3659/7494/3329/6125/5515/4841/3475/677/998/847/6427/6418/1982/1942/10575/27316/335/2739/8431/7555/3190/3398/64651/3164/8664/1839/9124/9643/10728/4869/387/10971/83939/1968/1984/5935/10140/4…
GO:0090304	nucleic acid metabolic process	224	-0.297661	-1.97495	8.868e-06	0.000574646	0.000428931	265	tags=54%, list=40%, signal=49%	7050/3727/9314/10984/10935/3185/2114/1207/10694/2521/7536/10162/2091/7323/3921/6917/6122/3638/1655/1958/768/25873/10933/11171/6206/6235/6188/6191/5036/9584/3146/5682/3320/9045/3171/57018/51068/3315/6662/7334/6202/10365/6194/11261/6210/3659/7494/3329/6125/6181/5515/3187/4841/3475/677/6434/847/6427/6418/1942/10575/6130/27316/2739/8431/7555/26156/3190/3398/6167/64651/3164/7812/9124/9643/80762/10728/…
GO:0010604	positive regulation of macromolecule metabolic process	180	-0.293373	-1.88001	0.00012626	0.00304533	0.00227311	129	tags=33%, list=20%, signal=36%	8431/7555/3190/3398/64651/3164/8664/1839/9124/9643/80762/10728/10769/4869/387/83939/1968/1984/5935/10140/10949/4072/6659/6500/378/64065/1316/29950/7071/306/4616/4792/7430/3326/3312/71/7316/3178/26986/3646/7832/3303/1999/1938/10959/60/9518/1153/23645/2354/3726/9592/3304/467/1364/2353/3725/7538/10637
GO:0009893	positive regulation of metabolic process	193	-0.292553	-1.89845	4.62068e-05	0.00166344	0.00124164	134	tags=33%, list=20%, signal=37%	1969/27316/335/8431/7555/3190/3398/64651/3164/8664/1839/9124/9643/80762/10728/10769/4869/387/2628/83939/1968/1984/5935/10140/10949/4072/6659/6500/9528/378/64065/1316/29950/7071/306/4616/4792/7430/3326/3312/71/7316/3178/26986/3646/7832/3303/1999/1938/10959/60/9518/1153/23645/2354/3726/9592/3304/467/1364/2353/3725/7538/10637
GO:0019219	regulation of nucleobase-containing compound metabolic process	173	-0.290362	-1.85346	0.000287457	0.00510335	0.00380927	265	tags=57%, list=40%, signal=46%	7050/3727/9314/10984/10935/3185/2114/10694/2521/7536/10162/7323/6917/3638/1655/54541/1958/768/10933/11171/6188/5036/9584/3146/5682/3320/3171/57018/51068/3315/6662/7334/10365/11261/3659/7494/3329/5515/3187/4841/3475/677/6434/847/6427/6418/1942/10575/27316/2739/8431/7555/3190/3398/64651/3164/9124/9643/80762/10728/6428/5094/4869/387/10971/83939/5935/10140/10949/4072/6659/378/6231/1316/29950/7071/306…
GO:0016070	RNA metabolic process	214	-0.287678	-1.89377	5.40175e-05	0.00179504	0.00133987	265	tags=54%, list=40%, signal=48%	7050/3727/9314/10984/10935/3185/2114/1207/2521/7536/10162/2091/7323/3921/6917/6122/3638/1655/1958/768/25873/10933/11171/6206/6235/6188/6191/5036/9584/3146/5682/9045/3171/57018/51068/3315/6662/7334/6202/10365/6194/11261/6210/3659/7494/3329/6125/6181/5515/3187/4841/3475/677/6434/847/6427/6418/1942/6130/27316/2739/8431/7555/26156/3190/3398/6167/64651/3164/7812/9124/9643/6428/5094/4869/387/10971/8393…
GO:0043603	cellular amide metabolic process	104	-0.286822	-1.66943	0.00562065	0.0466947	0.0348541	218	tags=45%, list=33%, signal=36%	6206/6235/6188/6191/5036/9045/3315/51107/6202/6194/6210/6125/6181/5515/677/1982/1942/1915/6130/2739/7555/6167/51386/8664/427/4869/387/83939/1968/1984/5935/10140/6659/6726/6231/1937/3158/26986/1974/3646/51187/7832/1938/1153/23645/6139/7538
GO:0009889	regulation of biosynthetic process	192	-0.281817	-1.82711	0.000190785	0.003809	0.00284314	288	tags=60%, list=44%, signal=48%	1654/54206/5906/37/961/4609/301/1906/3074/9819/81618/7050/3727/9314/10984/10935/2114/10694/2521/7536/10162/7323/6917/3638/1655/1958/768/10933/11171/6188/6191/5036/3146/5682/3320/3171/57018/51068/3315/6662/7334/9445/10365/11261/3659/7494/3329/6125/5515/4841/3475/677/998/847/6427/6418/1982/1942/10575/27316/335/2739/8431/7555/3190/3398/64651/3164/8664/1839/9124/9643/10728/427/4869/387/10971/83939/19…
GO:0006950	response to stress	227	0.279895	1.6747	0.000695519	0.010128	0.00755982	104	tags=23%, list=16%, signal=30%	5068/92747/3934/4057/972/3123/3122/3429/6364/3115/3127/6648/4588/3113/567/284340/378938/5967/2919/6288/1535/3105/3119/7873/362/5265/10551/3043/684/629/2537/11315/23753/55967/3399/3669/25825/3107/3336/330/1191/6649/10410/4282/966/5721/10952/10954/5694/51330/5441/8635/3133
GO:0009059	macromolecule biosynthetic process	238	-0.277675	-1.82441	0.000117046	0.00291716	0.00217744	267	tags=53%, list=41%, signal=50%	81618/7050/60488/3727/9314/10984/10935/2114/10694/2521/5928/7536/10162/7323/3921/6917/6122/3638/1655/1958/768/25873/10933/11171/6206/6235/6188/7358/6191/5036/3146/5682/3320/9045/3171/57018/51068/3315/6662/7334/9445/6202/10365/6194/11261/6210/3659/7494/3329/6125/6181/5515/4841/3475/677/998/847/6427/6418/1982/1942/10575/1915/6130/27316/335/2739/8431/7555/3190/3398/6167/64651/3164/51386/8664/1839/91…
GO:0051252	regulation of RNA metabolic process	163	-0.27521	-1.74185	0.000894526	0.0118297	0.00882996	265	tags=56%, list=40%, signal=44%	7050/3727/9314/10984/10935/3185/2114/2521/7536/10162/7323/6917/3638/1655/1958/768/10933/11171/6188/5036/9584/3146/5682/3171/57018/51068/3315/6662/7334/10365/11261/3659/7494/3329/5515/3187/4841/3475/677/6434/847/6427/6418/1942/27316/2739/8431/7555/3190/3398/64651/3164/9124/9643/6428/5094/4869/387/10971/83939/5935/10140/10949/4072/6659/378/6231/1316/29950/7071/306/4792/7430/3312/7316/3178/26986/197…
GO:0034645	cellular macromolecule biosynthetic process	233	-0.274145	-1.80655	0.000151259	0.00335774	0.00250631	267	tags=53%, list=41%, signal=49%	81618/7050/60488/3727/9314/10984/10935/2114/10694/2521/5928/10162/7323/3921/6917/6122/3638/1655/1958/768/25873/10933/11171/6206/6235/6188/7358/6191/5036/3146/5682/3320/9045/3171/57018/3315/6662/7334/9445/6202/10365/6194/11261/6210/3659/7494/3329/6125/6181/5515/4841/3475/677/998/847/6418/1982/1942/10575/1915/6130/27316/335/2739/8431/7555/3190/3398/6167/64651/3164/51386/8664/1839/9124/9643/10728/48…
GO:1901360	organic cyclic compound metabolic process	265	-0.271033	-1.79794	7.30772e-05	0.00215245	0.00160665	265	tags=51%, list=40%, signal=51%	7050/3727/9314/10984/10935/3185/2114/1207/10694/2521/7536/10162/2091/7323/3921/6917/4942/6122/3638/1655/54541/1958/768/25873/10933/11171/6206/6235/6188/7358/50808/6191/5036/9584/27249/3146/5682/3320/9045/3171/51727/57018/51068/3315/6662/7334/6202/10365/6194/11261/6210/3659/7494/3329/6125/6181/5515/3187/191/4841/3475/677/6434/847/6427/6418/1942/10575/6130/1969/27316/335/2739/8431/7555/26156/3190/3…
GO:0046483	heterocycle metabolic process	255	-0.269779	-1.7879	0.000126889	0.00304533	0.00227311	265	tags=52%, list=40%, signal=50%	7050/3727/9314/10984/10935/3185/2114/1207/10694/2521/7536/10162/2091/7323/3921/6917/4942/6122/3638/1655/54541/1958/768/25873/10933/11171/6206/6235/6188/7358/50808/6191/5036/9584/27249/3146/5682/3320/9045/3171/51727/57018/51068/3315/6662/7334/6202/10365/6194/11261/6210/3659/7494/3329/6125/6181/5515/3187/191/4841/3475/677/6434/847/6427/6418/1942/10575/6130/1969/27316/2739/8431/7555/26156/3190/3398/…
GO:0006139	nucleobase-containing compound metabolic process	251	-0.26851	-1.77703	0.000115765	0.00291716	0.00217744	265	tags=52%, list=40%, signal=50%	7050/3727/9314/10984/10935/3185/2114/1207/10694/2521/7536/10162/2091/7323/3921/6917/6122/3638/1655/54541/1958/768/25873/10933/11171/6206/6235/6188/7358/50808/6191/5036/9584/3146/5682/3320/9045/3171/51727/57018/51068/3315/6662/7334/6202/10365/6194/11261/6210/3659/7494/3329/6125/6181/5515/3187/191/4841/3475/677/6434/847/6427/6418/1942/10575/6130/1969/27316/2739/8431/7555/26156/3190/3398/6167/64651/…
GO:0044271	cellular nitrogen compound biosynthetic process	236	-0.268364	-1.7665	0.000180607	0.00377527	0.00281796	265	tags=52%, list=40%, signal=49%	7050/60488/3727/9314/10984/10935/2114/10694/2521/7536/10162/7323/3921/6917/6122/3638/1655/1958/768/25873/10933/11171/6206/6235/6188/7358/50808/6191/5036/3146/5682/3320/9045/3171/51727/57018/51068/3315/6662/7334/6202/10365/6194/11261/6210/3659/7494/3329/6125/6181/5515/4841/3475/677/847/6427/6418/1982/1942/10575/1915/6130/27316/2739/8431/7555/3190/3398/6167/64651/3164/51386/8664/3615/9124/9643/1072…
GO:0006725	cellular aromatic compound metabolic process	255	-0.264877	-1.75542	0.000251823	0.00472989	0.00353051	265	tags=51%, list=40%, signal=50%	7050/3727/9314/10984/10935/3185/2114/1207/10694/2521/7536/10162/2091/7323/3921/6917/6122/3638/1655/54541/1958/768/25873/10933/11171/6206/6235/6188/7358/50808/6191/5036/9584/27249/3146/5682/3320/9045/3171/51727/57018/51068/3315/6662/7334/6202/10365/6194/11261/6210/3659/7494/3329/6125/6181/5515/3187/191/4841/3475/677/6434/847/6427/6418/1942/10575/6130/1969/27316/2739/8431/7555/26156/3190/3398/6167/…
GO:0031324	negative regulation of cellular metabolic process	145	-0.2638	-1.62759	0.00390662	0.0372278	0.0277878	191	tags=40%, list=29%, signal=36%	3315/6662/2280/9445/10365/11261/3659/3329/6125/5515/4841/677/6427/6418/1982/1942/27316/8431/7555/3190/3398/1839/9643/80762/4869/387/91663/10971/10140/10949/2810/6659/9528/6726/6231/7531/7416/7071/4616/7430/3326/3312/7316/3178/26986/1974/3646/7832/3303/1999/1153/23645/2354/3304/467/3725/7538/10637
GO:0051172	negative regulation of nitrogen compound metabolic process	137	-0.261621	-1.59096	0.00383509	0.0371773	0.0277501	267	tags=55%, list=41%, signal=42%	81618/7050/9314/10984/10935/2114/10653/2521/7536/7323/8724/11345/1655/54541/1958/7076/10933/79893/11171/6188/5036/3146/3315/6662/2280/9445/10365/11261/3659/6125/5515/4841/677/6427/6418/1942/27316/8431/7555/3190/3398/1839/9643/80762/4869/91663/10971/10140/10949/2810/6659/9528/6726/6231/7531/7071/4616/7430/3326/3312/7316/3178/26986/1974/3646/7832/3303/1999/1153/23645/2354/3304/467/3725/7538/10637
GO:0051171	regulation of nitrogen compound metabolic process	266	-0.259015	-1.71885	0.000352395	0.00600926	0.00448547	268	tags=52%, list=41%, signal=52%	754/81618/7050/3727/9314/10984/10935/3185/2114/10653/10694/2521/7536/10162/7323/6917/8724/3638/11345/1655/54541/1958/7076/768/10933/79893/11171/10983/6188/6191/5036/9584/3146/54959/5682/3320/3171/57018/6613/51068/3315/6662/2280/7334/9445/10365/11261/10040/3659/7494/3329/6125/5515/3187/9802/4841/3475/677/998/6434/847/6427/6418/1982/1942/10575/1915/1969/27316/335/2739/8431/7555/3190/3398/64651/3164…
GO:2001141	regulation of RNA biosynthetic process	139	-0.256504	-1.56983	0.00621793	0.048569	0.0362532	265	tags=58%, list=40%, signal=44%	1906/3074/9819/7050/3727/9314/10984/10935/2114/2521/7536/10162/7323/6917/3638/1655/1958/768/10933/11171/6188/5036/3146/5682/3171/57018/51068/6662/7334/10365/11261/3659/7494/3329/5515/4841/3475/677/847/6427/6418/1942/27316/2739/8431/7555/3190/3398/64651/3164/9124/9643/4869/387/10971/83939/10140/4072/6659/378/1316/29950/7071/306/4792/7430/3312/7316/1974/7832/3303/1999/2354/3726/9592/3304/467/2353/3…
GO:0080090	regulation of primary metabolic process	274	-0.25358	-1.68114	0.000438734	0.00714914	0.0053363	210	tags=41%, list=32%, signal=48%	6191/5036/9584/3146/54959/5682/3320/3171/57018/6613/51068/3315/6662/2280/7334/9445/10365/11261/10040/3659/7494/3329/6125/5515/3187/9802/4841/3475/677/998/6434/847/6427/6418/1982/1942/10575/1915/1969/27316/335/2739/8431/7555/3190/3398/64651/3164/8664/1839/9124/9643/80762/10728/427/6428/5094/10769/4869/387/91663/10971/83939/1968/1984/5935/10140/10949/900/4072/2810/6659/6500/9528/6726/378/6231/64065…
GO:0007165	signal transduction	245	0.252946	1.52547	0.00574387	0.0467719	0.0349118	40	tags=11%, list=6%, signal=17%	92747/3934/4057/972/3123/3122/8190/3429/6364/6690/131177/3115/5284/3127/6648/4588/3113/567/284340/5967/2919/6288/1535/3105/3119/7873/51079
GO:0031323	regulation of cellular metabolic process	282	-0.252394	-1.67977	0.000397993	0.00669869	0.00500008	289	tags=55%, list=44%, signal=54%	54205/1654/54206/9167/1195/5906/37/961/4609/301/1906/3074/9819/754/81618/7050/3727/9314/10984/10935/3185/2114/10653/10694/60592/2521/7536/10162/7323/6917/3638/11345/1655/54541/1958/7076/768/10933/79893/11171/10983/6188/2017/6191/5036/9584/3146/54959/5682/3320/3171/57018/6613/51068/3315/6662/2280/7334/9445/10365/11261/10040/3659/7494/3329/6125/5515/3187/9802/4841/3475/677/998/6434/847/6427/6418/19…
GO:1901576	organic substance biosynthetic process	282	-0.250462	-1.66692	0.000496667	0.00766286	0.00571976	276	tags=52%, list=42%, signal=53%	301/1906/3074/2098/9819/22928/81618/26751/7050/60488/3727/9314/10984/10935/2114/10694/2521/5928/7536/10162/7323/3921/6917/4942/6122/3638/1655/1958/768/25873/10933/11171/6206/6235/6188/7358/50808/6191/5036/80271/3146/5682/3320/9045/3171/51727/57018/51068/3315/6662/7334/9445/6202/10365/6194/11261/6210/3659/7494/3329/6125/6181/5515/4841/3475/677/998/847/6427/126969/6418/1982/1942/10575/1915/6130/273…
GO:0060255	regulation of macromolecule metabolic process	317	-0.247792	-1.65798	0.000323837	0.0055959	0.00417693	248	tags=47%, list=38%, signal=57%	2521/5928/7536/10162/7323/3921/6917/6122/8724/3638/11345/1655/1396/54541/1958/7076/768/25873/10933/79893/11171/6206/6235/10983/6188/6191/5036/9584/3146/54959/5682/3320/9045/3171/57018/6613/51068/3315/6662/2280/7334/481/9445/6202/10365/6194/11261/10040/6210/3659/7494/3329/6125/6181/5515/3187/9802/4841/3475/677/998/6434/847/6427/6418/1982/1942/10575/1915/6130/1969/27316/335/2739/8431/7555/3190/3398…
GO:0044249	cellular biosynthetic process	280	-0.246828	-1.64379	0.000539587	0.00794665	0.00593158	276	tags=52%, list=42%, signal=52%	301/1906/3074/2098/9819/22928/81618/26751/7050/60488/3727/9314/10984/10935/2114/10694/2521/5928/7536/10162/7323/3921/6917/4942/6122/3638/1655/1958/768/25873/10933/11171/6206/6235/6188/7358/50808/6191/5036/3146/5682/3320/9045/3171/51727/57018/51068/3315/6662/7334/9445/6202/10365/6194/11261/6210/3659/7494/3329/6125/6181/5515/4841/3475/677/998/847/6427/126969/6418/1982/1942/10575/1915/6130/27316/335…
GO:0034641	cellular nitrogen compound metabolic process	296	-0.246023	-1.64608	0.000495462	0.00766286	0.00571976	265	tags=49%, list=40%, signal=53%	7050/60488/3727/9314/10984/10935/3185/2114/1207/10694/2521/7536/10162/2091/7323/3921/6917/6122/3638/1655/54541/1958/768/25873/10933/11171/6206/6235/6188/7358/50808/6191/5036/9584/3146/5682/3320/9045/3171/51727/57018/51068/3315/6662/7334/51107/6202/10365/6194/11261/6210/3659/7494/3329/6125/6181/5515/3187/191/4841/3475/677/6434/847/6427/6418/1982/1942/10575/1915/6130/1969/27316/2739/8431/7555/26156…
GO:0010468	regulation of gene expression	252	-0.245925	-1.62988	0.000950311	0.0121941	0.00910199	248	tags=49%, list=38%, signal=49%	2521/5928/7536/10162/7323/3921/6917/6122/3638/1655/1396/1958/768/25873/10933/79893/11171/6206/6235/6188/6191/5036/9584/3146/54959/5682/9045/3171/57018/3315/6662/7334/481/6202/10365/6194/11261/6210/3659/7494/3329/6125/6181/5515/3187/4841/3475/677/6434/847/6427/6418/1982/1942/6130/1969/27316/335/2739/8431/7555/3190/3398/6167/64651/3164/8664/7812/9124/9643/80762/6428/5094/4869/387/91663/10971/83939/…
GO:0019222	regulation of metabolic process	340	-0.244544	-1.64297	0.00020996	0.00406132	0.00303148	257	tags=48%, list=39%, signal=61%	10935/3185/2114/10653/10694/60592/2521/5928/7536/10162/7323/3921/6917/6122/8724/3638/10434/11345/1655/1396/54541/1958/7076/768/25873/10933/79893/11171/6206/6235/10983/6188/2017/6191/5036/9584/3146/54959/5682/3320/9045/3171/57018/6613/51068/3315/6662/2280/7334/481/9445/6202/10365/6194/11261/10040/6210/3659/7494/3329/6125/6181/5515/3187/9802/4841/3475/677/998/6434/847/6427/6418/1982/1942/10575/1915…
GO:0010467	gene expression	291	-0.237313	-1.58212	0.00173057	0.0198479	0.014815	265	tags=50%, list=40%, signal=53%	7050/60488/3727/9314/10984/10988/10935/3185/2114/1207/2521/5928/7536/10162/2091/7323/3921/6917/6122/3638/1655/1396/1958/768/25873/10933/79893/11171/6206/6235/6188/6191/5036/9584/3146/54959/5682/9045/3171/57018/3315/6662/2280/7334/481/51107/6202/10365/6194/11261/6210/3659/7494/3329/6125/6181/5515/3187/4841/3475/677/6434/847/6427/6418/1982/1942/1915/6130/1969/27316/335/2739/8431/7555/26156/3190/339…
GO:0009058	biosynthetic process	287	-0.23724	-1.58497	0.00185698	0.021111	0.0157578	283	tags=52%, list=43%, signal=53%	5906/37/961/4609/301/1906/3074/2098/9819/22928/81618/26751/7050/60488/3727/9314/10984/10935/2114/10694/2521/5928/7536/10162/7323/3921/6917/4942/6122/3638/1655/1958/768/25873/10933/11171/6206/6235/6188/7358/50808/6191/5036/80271/3146/5682/3320/9045/3171/51727/57018/51068/3315/6662/7334/9445/6202/10365/6194/11261/6210/3659/7494/3329/6125/6181/5515/4841/3475/677/998/847/6427/126969/6418/1982/1942/10…
GO:0032502	developmental process	255	-0.231406	-1.53359	0.00478986	0.0419437	0.0313078	134	tags=27%, list=20%, signal=36%	1969/27316/335/2739/8431/26156/3398/8763/64651/3164/3615/1839/7812/9124/9643/80762/427/10769/4869/9218/387/91663/10971/2628/10140/4072/3880/2810/6659/928/4071/378/7163/64065/1316/7531/5501/7416/4316/7103/3856/7071/306/4616/4792/7430/3326/71/4070/4495/7832/3303/1999/51119/1938/10959/60/9518/7031/10562/388/3726/9592/3304/467/1364/2353/3725/7538/10637
GO:0043170	macromolecule metabolic process	399	-0.222863	-1.49146	0.00445448	0.0398138	0.0297181	265	tags=47%, list=40%, signal=71%	7050/60488/3727/9314/10984/10988/10232/10935/3185/2114/10653/1207/10694/2521/5928/7536/10162/2091/7323/3921/6917/6122/8724/3638/10434/11345/1655/1396/54541/1958/7076/768/23608/25873/25870/10933/79893/11171/6206/6235/10983/6188/7358/6191/5036/9584/3146/54959/5682/3320/9045/3171/57018/64769/6613/51068/3315/6662/2280/7334/481/51107/9445/6202/10365/6194/11261/10040/6210/3659/7494/3329/4069/6125/6181/…
GO:0044238	primary metabolic process	428	-0.222475	-1.49284	0.00305211	0.0326903	0.0244009	270	tags=46%, list=41%, signal=78%	9819/22928/754/81618/26751/7050/60488/3727/9314/10984/10988/10232/10935/3185/2114/10653/1207/10694/2521/7536/10162/2091/7323/3921/6917/4942/6122/8724/3638/10434/11345/1655/54541/1958/7076/768/23608/25873/25870/10933/79893/11171/6206/6235/10983/6188/7358/50808/6191/5036/9584/80271/3146/54959/5682/3320/9045/3171/51727/57018/64769/6613/51068/3315/6662/2280/7334/51107/9445/6202/10365/6194/11261/10040…
GO:0065007	biological regulation	484	-0.220323	-1.47287	0.0039933	0.037621	0.0280813	290	tags=49%, list=44%, signal=105%	26136/54205/1654/26118/54206/9167/1195/5906/37/961/7417/4609/56674/3313/301/1906/51060/3074/1525/9819/754/81618/26751/7050/3727/9314/10984/10383/10988/10935/3185/2114/10653/1207/10694/28959/60592/2521/5928/7536/5355/10162/7323/3921/6917/6122/8724/3638/10434/11345/1655/1396/54541/1958/7076/768/25873/6844/10933/27289/79893/11171/6206/6235/10983/6188/2017/50808/55365/6191/11034/5036/9584/3146/54959/…

## Sheet: PMC
ID	Description	setSize	enrichmentScore	NES	pvalue	p.adjust	p.adjust	qvalues	rank	leading_edge	core_enrichment
GO:0006959	humoral immune response	31	0.681291	2.99925	9.04263e-10	7.01708e-07	< 0.001	5.58263e-07	152	tags=71%, list=18%, signal=60%	5967/3934/5068/92747/3123/5266/4057/2921/5225/2919/6223/2920/5646/2597/3119/708/10406/5699/3105/1755/140823/4069
GO:0044419	interspecies interaction between organisms	221	0.355497	2.38573	7.87463e-10	7.01708e-07	< 0.001	5.58263e-07	164	tags=35%, list=20%, signal=39%	5967/3934/83998/5068/972/92747/9636/3122/3123/5266/4057/1535/2921/6144/3855/5225/5721/3115/4588/6364/2919/6192/3113/6189/4585/6129/6223/3127/51079/6154/6164/2920/3429/5646/10410/2597/6142/3107/3119/6187/6229/6207/57402/6128/5698/7001/8542/2537/708/4282/5696/55601/10406/6209/6222/5699/567/6138/684/445/3105/6233/2224/6146/1755/4736/140823/3958/4312/29108/3134/1781/4069/92140/330/6890/6158/6137
GO:0045047	protein targeting to ER	36	0.633309	2.88581	1.10694e-08	5.72655e-06	< 0.001	4.55592e-06	272	tags=89%, list=33%, signal=62%	6144/6192/6189/6129/6223/3309/6154/6164/6142/6187/6229/6207/6128/6209/6222/6138/6233/6146/4736/6158/6137/6232/6228/28972/6203/6168/29927/10952/6193/6171/6217/6747
GO:0019730	antimicrobial humoral response	24	0.704244	2.88946	2.65174e-08	8.8607e-06	< 0.001	7.04938e-06	152	tags=75%, list=18%, signal=63%	5967/3934/5068/92747/5266/4057/2921/5225/2919/6223/2920/5646/2597/10406/3105/1755/140823/4069
GO:0006613	cotranslational protein targeting to membrane	33	0.643152	2.90653	4.02558e-08	8.8607e-06	< 0.001	7.04938e-06	272	tags=91%, list=33%, signal=63%	6144/6192/6189/6129/6223/6154/6164/6142/6187/6229/6207/6128/6209/6222/6138/6233/6146/4736/6158/6137/6232/6228/6203/6168/29927/10952/6193/6171/6217/6747
GO:0006614	SRP-dependent cotranslational protein targeting to membrane	33	0.643152	2.90653	4.02558e-08	8.8607e-06	< 0.001	7.04938e-06	272	tags=91%, list=33%, signal=63%	6144/6192/6189/6129/6223/6154/6164/6142/6187/6229/6207/6128/6209/6222/6138/6233/6146/4736/6158/6137/6232/6228/6203/6168/29927/10952/6193/6171/6217/6747
GO:0072599	establishment of protein localization to endoplasmic reticulum	37	0.614012	2.83141	4.56737e-08	8.8607e-06	< 0.001	7.04938e-06	272	tags=86%, list=33%, signal=61%	6144/6192/6189/6129/6223/3309/6154/6164/6142/6187/6229/6207/6128/6209/6222/6138/6233/6146/4736/6158/6137/6232/6228/28972/6203/6168/29927/10952/6193/6171/6217/6747
GO:0009607	response to biotic stimulus	140	0.384165	2.43417	3.24825e-08	8.8607e-06	< 0.001	7.04938e-06	153	tags=37%, list=19%, signal=36%	5967/3934/83998/5068/92747/9636/3122/3123/5266/4057/1535/2921/5225/5721/3115/4588/6364/2919/3113/4585/6223/3309/3127/2920/3429/5646/10410/2597/3107/3119/57402/5698/7001/8542/2537/708/4282/5696/55601/10406/5699/567/684/445/3105/1755/140823/3958/29108/3134/4069/92140
GO:0043207	response to external biotic stimulus	139	0.379048	2.39772	1.0876e-07	1.53451e-05	< 0.001	1.22082e-05	153	tags=37%, list=19%, signal=36%	5967/3934/83998/5068/92747/9636/3122/3123/5266/4057/1535/2921/5225/5721/3115/4588/6364/2919/3113/4585/6223/3127/2920/3429/5646/10410/2597/3107/3119/57402/5698/7001/8542/2537/708/4282/5696/55601/10406/5699/567/684/445/3105/1755/140823/3958/29108/3134/4069/92140
GO:0051707	response to other organism	139	0.379048	2.39772	1.0876e-07	1.53451e-05	< 0.001	1.22082e-05	153	tags=37%, list=19%, signal=36%	5967/3934/83998/5068/92747/9636/3122/3123/5266/4057/1535/2921/5225/5721/3115/4588/6364/2919/3113/4585/6223/3127/2920/3429/5646/10410/2597/3107/3119/57402/5698/7001/8542/2537/708/4282/5696/55601/10406/5699/567/684/445/3105/1755/140823/3958/29108/3134/4069/92140
GO:0006955	immune response	183	0.338752	2.22126	9.49041e-08	1.53451e-05	< 0.001	1.22082e-05	161	tags=35%, list=20%, signal=36%	5967/3934/5068/972/5284/92747/9636/3122/3123/5266/4057/1535/2921/5225/5721/3115/4588/6364/4680/2919/3113/4585/6223/3127/2920/3429/5646/3108/4192/10410/2597/3107/3119/9235/9245/5698/8542/2537/3043/4718/708/4282/5696/55601/10406/5315/5699/567/684/10549/10095/445/3105/1755/140823/3958/29108/29085/3134/4069/9761/330/6890/5265
GO:0022904	respiratory electron transport chain	29	0.647992	2.80164	1.45541e-07	1.88233e-05	< 0.001	1.49754e-05	275	tags=93%, list=33%, signal=64%	1349/7381/4709/51079/27089/55967/1337/4718/374291/1537/7388/4729/4713/4728/9377/11315/4706/4694/1327/1329/7384/2109/9997/1340/4725/4726/4723
GO:0098542	defense response to other organism	104	0.402123	2.39743	3.39915e-07	4.05806e-05	< 0.001	3.2285e-05	152	tags=40%, list=18%, signal=38%	3934/92747/9636/3122/3123/5266/4057/1535/5225/5721/3115/4588/6364/3113/4585/6223/3127/3429/10410/2597/3107/3119/57402/5698/8542/2537/708/4282/5696/55601/10406/5699/567/684/445/3105/1755/140823/3958/29108/3134/4069
GO:0045087	innate immune response	90	0.425534	2.43777	3.92911e-07	4.3557e-05	< 0.001	3.4653e-05	150	tags=42%, list=18%, signal=39%	3934/92747/9636/3122/3123/5266/4057/1535/5721/3115/4588/6364/3113/4585/6223/3127/3429/10410/2597/3107/3119/5698/8542/2537/708/4282/5696/55601/10406/5699/567/684/445/3105/1755/3958/29108/3134
GO:0022900	electron transport chain	37	0.580101	2.67504	5.32376e-07	5.50831e-05	< 0.001	4.38229e-05	275	tags=84%, list=33%, signal=58%	1535/1349/7381/4709/51079/27089/55967/1337/4718/374291/1537/7388/4729/4713/4728/9377/11315/4706/4694/1327/1329/7384/2109/9997/80142/2745/84419/1340/4725/4726/4723
GO:0048002	antigen processing and presentation of peptide antigen	33	0.605667	2.73713	6.11607e-07	5.93259e-05	< 0.001	4.71983e-05	160	tags=64%, list=19%, signal=53%	972/3122/3123/1535/5721/3115/3113/3127/3108/3107/3119/5698/5696/5699/567/2923/3105/29108/3134/1781/6890
GO:0042773	ATP synthesis coupled electron transport	27	0.644435	2.70595	8.15473e-07	6.02673e-05	< 0.001	4.79473e-05	275	tags=93%, list=33%, signal=64%	1349/7381/4709/51079/27089/55967/1337/4718/374291/1537/7388/4729/4713/4728/9377/11315/4706/4694/1327/1329/7384/1340/4725/4726/4723
GO:0042775	mitochondrial ATP synthesis coupled electron transport	27	0.644435	2.70595	8.15473e-07	6.02673e-05	< 0.001	4.79473e-05	275	tags=93%, list=33%, signal=64%	1349/7381/4709/51079/27089/55967/1337/4718/374291/1537/7388/4729/4713/4728/9377/11315/4706/4694/1327/1329/7384/1340/4725/4726/4723
GO:0002478	antigen processing and presentation of exogenous peptide antigen	32	0.599993	2.65296	7.63839e-07	6.02673e-05	< 0.001	4.79473e-05	160	tags=62%, list=19%, signal=52%	972/3122/3123/1535/5721/3115/3113/3127/3108/3107/3119/5698/5696/5699/567/2923/3105/3134/1781/6890
GO:0019884	antigen processing and presentation of exogenous antigen	32	0.599993	2.65296	7.63839e-07	6.02673e-05	< 0.001	4.79473e-05	160	tags=62%, list=19%, signal=52%	972/3122/3123/1535/5721/3115/3113/3127/3108/3107/3119/5698/5696/5699/567/2923/3105/3134/1781/6890
GO:0006612	protein targeting to membrane	40	0.554885	2.60657	7.36063e-07	6.02673e-05	< 0.001	4.79473e-05	272	tags=80%, list=33%, signal=56%	6144/6192/6189/6129/6223/3309/6154/6164/6142/6187/6229/6207/6128/6209/6222/6138/6233/6146/4736/6158/6137/6232/4666/6228/6203/6168/29927/10952/6193/6171/6217/6747
GO:0045333	cellular respiration	36	0.575543	2.62259	1.3559e-06	9.56528e-05	< 0.001	7.60992e-05	275	tags=83%, list=33%, signal=58%	1349/7381/4709/51079/27089/55967/1337/4718/374291/1537/7388/4729/4713/4728/9377/11315/4706/4694/1327/3418/1329/7384/27166/2109/3421/9997/1340/4725/4726/4723
GO:0006952	defense response	147	0.350451	2.23147	1.8711e-06	0.000126258	< 0.001	0.000100448	161	tags=36%, list=20%, signal=35%	3934/5068/972/92747/9636/3122/3123/5266/4057/1535/2921/5225/5721/3115/4588/6364/2919/3113/4585/6223/3127/2920/3429/4192/10410/2597/3107/3119/9235/57402/5698/7001/8542/2537/708/4282/5696/55601/10406/5699/567/684/445/3105/1755/140823/3958/29108/3134/4069/330/6890/5265
GO:0019882	antigen processing and presentation	36	0.567408	2.58552	2.02074e-06	0.000126652	< 0.001	0.000100762	160	tags=58%, list=19%, signal=49%	972/3122/3123/1535/5721/3115/3113/3127/3108/3107/3119/5698/5696/5699/567/2923/3105/29108/3134/1781/6890
GO:0015980	energy derivation by oxidation of organic compounds	39	0.541474	2.54447	2.04015e-06	0.000126652	< 0.001	0.000100762	275	tags=79%, list=33%, signal=56%	1349/7381/4709/51079/27089/55967/1337/4718/374291/1537/7388/7360/4729/4713/4728/9377/11315/4706/4694/1327/3418/1329/7384/27166/2109/3421/9997/1340/4725/4726/4723
GO:0000184	nuclear-transcribed mRNA catabolic process, nonsense-mediated decay	33	0.57982	2.62032	4.23005e-06	0.000252502	< 0.001	0.000200885	219	tags=73%, list=27%, signal=56%	6144/6192/6189/6129/6223/6154/6164/6142/6187/6229/6207/6128/6209/6222/6138/6233/6146/4736/6158/6137/6232/6228/6203/6168
GO:0009888	tissue development	149	-0.337272	-2.03913	4.64515e-06	0.00026701	< 0.001	0.000212427	137	tags=33%, list=17%, signal=33%	3725/1958/23764/11166/7314/7357/1026/6548/1051/1832/6662/182/1655/7832/1843/1645/6386/1969/1824/768/5948/94234/1471/2280/166929/2150/5292/694/468/60/1847/9314/467/873/25928/26471/2353/4000/7538/3914/6385/760/71/10365/388/7430/8407/2012/768239
GO:0061844	antimicrobial humoral immune response mediated by antimicrobial peptide	12	0.778687	2.53284	5.82699e-06	0.000316895	< 0.001	0.000252114	69	tags=75%, list=8%, signal=70%	5967/5068/4057/2921/5225/2919/6223/2920/2597
GO:0071276	cellular response to cadmium ion	13	-0.734969	-2.41433	6.12554e-06	0.000316895	< 0.001	0.000252114	35	tags=69%, list=4%, signal=67%	3725/4494/2353/4499/4493/4501/4496/4502/4495
GO:0061061	muscle structure development	44	-0.493824	-2.30001	5.96722e-06	0.000316895	< 0.001	0.000252114	258	tags=68%, list=31%, signal=49%	1948/5725/688/3398/677/6934/387/10521/9643/23135/998/10753/1958/8763/23764/6548/1832/6662/182/1655/7832/2280/5292/694/467/25928/26471/2353/4000/71
GO:0071241	cellular response to inorganic substance	25	-0.601521	-2.45293	7.87771e-06	0.000370491	< 0.001	0.000294755	51	tags=40%, list=6%, signal=39%	468/2353/4499/4493/3727/2354/4501/4496/4502/4495
GO:0071248	cellular response to metal ion	25	-0.601521	-2.45293	7.87771e-06	0.000370491	< 0.001	0.000294755	51	tags=40%, list=6%, signal=39%	468/2353/4499/4493/3727/2354/4501/4496/4502/4495
GO:0019083	viral transcription	34	0.55307	2.50924	7.71317e-06	0.000370491	< 0.001	0.000294755	204	tags=71%, list=25%, signal=55%	6144/6192/6189/6129/6223/6154/6164/10410/6142/6187/6229/6207/6128/6209/6222/6138/6233/6146/4736/6158/6137/6232/6228/6203
GO:0046688	response to copper ion	11	-0.771845	-2.39355	1.20152e-05	0.000548458	< 0.001	0.000436341	30	tags=64%, list=4%, signal=62%	4494/4499/4493/4501/4496/4502/4495
GO:0010038	response to metal ion	41	-0.50668	-2.29764	1.3908e-05	0.000616719	< 0.001	0.000490648	100	tags=44%, list=12%, signal=41%	10105/2729/3725/4494/1843/10397/468/2353/4499/4493/760/7031/3727/2354/4501/4496/4502/4495
GO:0070972	protein localization to endoplasmic reticulum	41	0.516475	2.46176	1.50397e-05	0.000648377	< 0.001	0.000515835	272	tags=78%, list=33%, signal=55%	6144/6192/6189/6129/6223/3309/6154/6164/6142/6187/6229/6207/6128/6209/6222/6138/6233/6146/4736/6158/6137/6232/6228/28972/6203/6168/29927/10952/6193/6171/6217/6747
GO:0045926	negative regulation of growth	23	-0.609712	-2.40737	1.73216e-05	0.000726572	< 0.001	0.000578045	52	tags=39%, list=6%, signal=38%	694/4499/4493/3303/4501/3304/4496/4502/4495
GO:0006091	generation of precursor metabolites and energy	60	0.438992	2.29949	2.44985e-05	0.00100057	0.001	0.000796032	280	tags=72%, list=34%, signal=51%	1535/1349/7381/4709/51079/27089/2597/55967/1337/4718/374291/5315/1537/7388/7360/4729/4713/4728/9611/9377/11315/7167/4706/4694/351/400916/226/1327/3418/1329/7384/27166/2109/3421/9997/80142/2745/84419/1340/4725/4726/4723/2023
GO:0002474	antigen processing and presentation of peptide antigen via MHC class I	17	0.646031	2.36774	3.05105e-05	0.00110121	0.001	0.000876102	218	tags=82%, list=26%, signal=62%	1535/5721/3107/5698/5696/5699/567/2923/3105/3134/6890/5720/3133/5690
GO:0002479	antigen processing and presentation of exogenous peptide antigen via MHC class I, TAP-dependent	17	0.646031	2.36774	3.05105e-05	0.00110121	0.001	0.000876102	218	tags=82%, list=26%, signal=62%	1535/5721/3107/5698/5696/5699/567/2923/3105/3134/6890/5720/3133/5690
GO:0042590	antigen processing and presentation of exogenous peptide antigen via MHC class I	17	0.646031	2.36774	3.05105e-05	0.00110121	0.001	0.000876102	218	tags=82%, list=26%, signal=62%	1535/5721/3107/5698/5696/5699/567/2923/3105/3134/6890/5720/3133/5690
GO:0019080	viral gene expression	39	0.499875	2.34899	2.9099e-05	0.00110121	0.001	0.000876102	204	tags=64%, list=25%, signal=51%	6144/6192/6189/6129/6223/6154/6164/10410/6142/6187/6229/6207/6128/6209/6222/6138/6233/6146/4736/6158/6137/6232/6228/28972/6203
GO:0006357	regulation of transcription by RNA polymerase II	117	-0.343913	-1.99159	2.98951e-05	0.00110121	0.001	0.000876102	231	tags=51%, list=28%, signal=43%	602/7132/595/10620/1654/10318/1999/688/3398/677/3337/6934/64651/7323/51316/4790/387/9819/10521/3728/7316/5093/23648/9643/23135/3171/378/3725/1958/23764/11166/7314/1026/6548/1051/6421/6662/182/1655/23099/7832/10847/29950/768/94234/1831/1316/2150/468/9314/467/2353/7538/8848/10365/3303/8878/7430/3727/2354
GO:0006119	oxidative phosphorylation	31	0.537247	2.36512	3.49415e-05	0.00122941	0.001	0.000978093	208	tags=71%, list=25%, signal=55%	1349/7381/4709/51079/27089/55967/1337/4718/374291/1537/7388/4729/4713/4728/9377/11315/4706/4694/400916/1327/1329/7384
GO:0060537	muscle tissue development	30	-0.529165	-2.26769	3.56466e-05	0.00122941	0.001	0.000978093	235	tags=67%, list=29%, signal=49%	1829/688/3398/387/10521/23135/998/1958/23764/6548/1832/6662/1655/7832/2280/5292/467/26471/2353/4000
GO:0045944	positive regulation of transcription by RNA polymerase II	71	-0.399818	-2.08677	4.62439e-05	0.00156023	0.002	0.00124128	272	tags=58%, list=33%, signal=42%	602/7132/10620/1654/10318/1999/688/6934/64651/51316/4790/10521/3728/7316/5093/23648/9643/23135/3171/378/3725/1958/23764/11166/7314/6548/1051/6421/6662/182/29950/1316/2150/468/9314/467/2353/10365/8878/3727/2354
GO:0030593	neutrophil chemotaxis	12	0.731432	2.37913	5.22573e-05	0.0017256	0.002	0.00137285	174	tags=83%, list=21%, signal=67%	972/2921/6364/2919/2920/4192/708/3958/5479/6359
GO:0006366	transcription by RNA polymerase II	123	-0.334676	-1.97309	5.46777e-05	0.00176791	0.002	0.00140651	231	tags=51%, list=28%, signal=43%	22936/602/7132/595/10620/1654/10318/1999/688/8106/3398/677/9188/3337/6934/64651/7323/51316/4790/387/9819/10521/3728/7316/5093/23648/9643/23135/3171/378/3725/1958/23764/11166/7314/1026/6548/1051/6421/6662/182/1655/23099/7832/10847/29950/768/94234/1831/1316/2150/468/9314/467/2353/7538/8848/10365/3303/8878/7430/3727/2354
GO:0046686	response to cadmium ion	17	-0.639371	-2.29451	5.63858e-05	0.00178593	0.002	0.00142085	35	tags=59%, list=4%, signal=58%	2729/3725/4494/2353/4499/4493/4501/4496/4502/4495
GO:0030154	cell differentiation	230	-0.280493	-1.82181	6.23719e-05	0.00193602	0.002	0.00154026	295	tags=50%, list=36%, signal=44%	23654/27250/51119/3664/10611/5515/4616/7163/6431/396/602/7132/595/5205/7533/1948/1654/5725/5660/2934/51208/7416/1999/2810/1829/7534/688/2017/3398/301/677/9188/6934/4070/51316/1072/4790/387/10521/3728/7531/23648/7408/9643/340547/10221/23135/3171/998/5906/378/27242/10753/3725/1958/23764/11166/7314/7357/1026/6446/6548/1051/1832/3949/6662/182/1655/5734/7832/54997/1645/9218/6386/1969/1824/10397/94234/…
GO:0000122	negative regulation of transcription by RNA polymerase II	44	-0.452897	-2.10938	6.78063e-05	0.00202376	0.002	0.00161006	231	tags=57%, list=28%, signal=43%	688/3398/3337/6934/7323/4790/7316/3725/1958/7314/1051/6421/6662/1655/7832/94234/468/9314/467/7538/10365/3303/8878/7430/2354
GO:0045935	positive regulation of nucleobase-containing compound metabolic process	112	-0.350098	-2.01357	6.77198e-05	0.00202376	0.002	0.00161006	272	tags=54%, list=33%, signal=42%	602/7132/10620/7533/1654/10318/1999/26986/688/3398/677/6934/64651/51316/4790/10521/3728/7316/5093/23648/9643/6434/23135/3171/54407/378/5606/3725/1958/23764/11166/7314/6548/1051/6421/6662/182/1655/7832/54997/6430/1153/10847/29950/5570/1316/2150/5292/468/7114/9314/467/26471/2353/7538/10365/3303/8878/3727/2354
GO:1990266	neutrophil migration	13	0.693969	2.31021	7.11563e-05	0.00205161	0.002	0.00163222	174	tags=77%, list=21%, signal=62%	972/2921/6364/2919/2920/4192/708/3958/5479/6359
GO:0014706	striated muscle tissue development	27	-0.550722	-2.29097	7.13834e-05	0.00205161	0.002	0.00163222	258	tags=74%, list=31%, signal=53%	1948/1829/688/3398/387/10521/23135/998/1958/23764/6548/1832/1655/7832/2280/5292/467/26471/2353/4000
GO:0010632	regulation of epithelial cell migration	17	-0.633767	-2.2744	7.97523e-05	0.00225046	0.002	0.00179042	236	tags=82%, list=29%, signal=60%	9564/301/4070/387/3728/5606/3725/6662/2752/1969/382/7114/9314/388
GO:0019219	regulation of nucleobase-containing compound metabolic process	196	-0.287392	-1.82397	8.39336e-05	0.00232616	0.002	0.00185064	274	tags=47%, list=33%, signal=41%	10933/602/7132/595/10620/5205/7533/5094/1654/10921/5725/10318/1999/148022/26986/7534/688/3185/8106/3398/677/11074/25824/79026/3337/6934/64651/10949/7323/51316/4790/387/9819/10521/3728/7316/5093/23648/1974/9643/6434/10221/23135/3171/54407/378/2729/5606/3725/1958/23764/11166/7314/1026/6446/6548/1051/6421/6662/182/1655/23099/7832/54997/6430/1153/10847/1843/29950/768/94234/5570/1831/1316/2150/5292/69…
GO:0051254	positive regulation of RNA metabolic process	107	-0.348696	-1.99865	9.11197e-05	0.00248101	0.002	0.00197384	272	tags=54%, list=33%, signal=42%	602/7132/10620/7533/1654/10318/1999/26986/688/3398/677/6934/64651/51316/4790/10521/3728/7316/5093/23648/9643/6434/23135/3171/54407/378/5606/3725/1958/23764/11166/7314/6548/1051/6421/6662/182/1655/7832/54997/6430/1153/10847/29950/1316/2150/5292/468/9314/467/26471/2353/7538/10365/3303/8878/3727/2354
GO:0002250	adaptive immune response	29	0.543682	2.35065	9.62948e-05	0.00257672	0.003	0.00204998	160	tags=55%, list=19%, signal=46%	972/3122/3123/3115/3113/3127/3108/3107/3119/9245/708/567/3105/29108/3134/6890
GO:0033108	mitochondrial respiratory chain complex assembly	16	0.655941	2.35815	0.000100109	0.00263336	0.003	0.00209505	294	tags=100%, list=36%, signal=66%	7381/4709/51079/55967/4718/374291/4729/4713/4728/4706/4694/9997/4725/4726/4723/4716
GO:0009605	response to external stimulus	213	0.270138	1.80599	0.000118456	0.00306407	0.003	0.00243771	119	tags=23%, list=14%, signal=27%	5967/3934/83998/5068/972/92747/9636/3122/3123/5266/4057/1535/2921/5225/5721/3115/4588/6364/2919/3113/4585/6223/3309/3127/2920/3429/5646/4192/10410/54474/2597/3107/3119/57402/5698/7001/8542/2537/708/4282/5696/55601/10406/5315/5699/567/684/1365/4925/445
GO:0071621	granulocyte chemotaxis	16	0.6445	2.31702	0.000154868	0.00394025	0.004	0.00313478	174	tags=69%, list=21%, signal=55%	972/2921/6364/2919/2920/4192/57402/708/3958/5479/6359
GO:0048856	anatomical structure development	314	-0.259333	-1.76667	0.000163063	0.00408185	0.004	0.00324743	197	tags=32%, list=24%, signal=39%	4082/2171/387/10521/3728/7531/3157/23648/7408/9643/340547/6434/10221/51090/23135/3171/998/822/54407/5906/8537/378/201895/27242/10753/3725/1958/8763/23764/11166/7314/7357/1026/6446/54509/6548/1051/1832/3949/6662/182/1655/5734/4071/2752/7832/54997/6430/7803/1843/1645/9218/6386/1969/1824/10397/3557/768/5948/94234/1471/382/2280/7465/3248/1316/56259/166929/2150/5292/694/468/60/1847/79144/9314/467/8461…
GO:0032502	developmental process	344	-0.246494	-1.6834	0.000193514	0.00476719	0.005	0.00379267	160	tags=26%, list=19%, signal=36%	3171/998/822/54407/5906/8537/378/2729/201895/27242/10753/3725/1958/8763/23764/11166/7314/7357/1026/6446/54509/6548/1051/1832/3949/6662/182/1655/5734/4071/2752/7832/54997/6430/7803/1843/1645/9218/6386/1969/1824/10397/3557/768/5948/94234/1471/382/2280/7465/3248/1316/56259/166929/2150/5292/28971/694/468/60/1847/79144/9314/467/84612/873/25928/26471/2353/4000/7538/3914/6385/760/7031/71/10365/8870/3303…
GO:0044403	symbiotic process	130	0.305105	1.90696	0.000198748	0.00481964	0.005	0.0038344	204	tags=42%, list=25%, signal=37%	972/9636/3122/3123/4057/6144/3855/6192/6189/6129/6223/51079/6154/6164/3429/10410/2597/6142/3107/6187/6229/6207/6128/5698/8542/708/5696/6209/6222/5699/567/6138/684/3105/6233/2224/6146/1755/4736/140823/4312/1781/6890/6158/6137/5902/5479/6232/4869/3133/6228/28972/3426/6203
GO:0071345	cellular response to cytokine stimulus	119	0.320511	1.97247	0.000203604	0.00486144	0.005	0.00386766	128	tags=32%, list=16%, signal=32%	5967/3934/972/9636/3122/3123/1535/2921/5721/3115/6364/2919/3113/7184/3309/3127/51079/2920/3429/84817/10410/2597/3107/3119/9235/5698/2537/4904/4282/5696/6648/5699/567/684/445/2923/3105/6233
GO:0002495	antigen processing and presentation of peptide antigen via MHC class II	16	0.628941	2.26109	0.000232911	0.00539518	0.005	0.00429229	73	tags=50%, list=9%, signal=46%	972/3122/3123/3115/3113/3127/3108/3119
GO:0002504	antigen processing and presentation of peptide or polysaccharide antigen via MHC class II	16	0.628941	2.26109	0.000232911	0.00539518	0.005	0.00429229	73	tags=50%, list=9%, signal=46%	972/3122/3123/3115/3113/3127/3108/3119
GO:0010257	NADH dehydrogenase complex assembly	14	0.654321	2.2298	0.000258589	0.00581638	0.006	0.00462738	294	tags=100%, list=36%, signal=65%	4709/51079/55967/4718/374291/4729/4713/4728/4706/4694/4725/4726/4723/4716
GO:0032981	mitochondrial respiratory chain complex I assembly	14	0.654321	2.2298	0.000258589	0.00581638	0.006	0.00462738	294	tags=100%, list=36%, signal=65%	4709/51079/55967/4718/374291/4729/4713/4728/4706/4694/4725/4726/4723/4716
GO:0019886	antigen processing and presentation of exogenous peptide antigen via MHC class II	15	0.655323	2.28731	0.000278155	0.005937	0.006	0.00472334	73	tags=53%, list=9%, signal=50%	972/3122/3123/3115/3113/3127/3108/3119
GO:0006120	mitochondrial electron transport, NADH to ubiquinone	15	0.65513	2.28664	0.000283078	0.005937	0.006	0.00472334	294	tags=100%, list=36%, signal=66%	4709/51079/55967/4718/374291/4729/4713/4728/11315/4706/4694/4725/4726/4723/4716
GO:0035239	tube morphogenesis	45	-0.437522	-2.05342	0.000277614	0.005937	0.006	0.00472334	234	tags=58%, list=28%, signal=44%	7534/688/3398/301/677/4070/1072/387/3728/7408/998/5906/3725/3949/6662/182/2752/1969/3248/694/9314/25928/6385/71/10365/388
GO:0019221	cytokine-mediated signaling pathway	86	0.350366	1.97404	0.000281756	0.005937	0.006	0.00472334	112	tags=33%, list=14%, signal=31%	3934/972/9636/3122/3123/2921/5721/3115/6364/2919/3113/7184/3127/2920/3429/84817/10410/3107/3119/9235/5698/2537/4282/5696/6648/5699/567/684
GO:0048869	cellular developmental process	237	-0.268059	-1.75365	0.000268461	0.005937	0.006	0.00472334	143	tags=27%, list=17%, signal=31%	27242/10753/3725/1958/23764/11166/7314/7357/1026/6446/6548/1051/1832/3949/6662/182/1655/5734/7832/54997/1645/9218/6386/1969/1824/10397/94234/1471/382/7465/1316/2150/5292/28971/694/468/60/79144/9314/467/84612/873/25928/26471/2353/4000/7538/3914/6385/760/7031/71/10365/3303/388/8878/7430/8407/3727/1672/3304/768239/4495
GO:0070848	response to growth factor	48	-0.423357	-2.03499	0.000287207	0.00594328	0.006	0.00472834	254	tags=56%, list=31%, signal=41%	5725/644815/9564/3185/301/677/7323/387/7316/5906/2729/5606/3725/1958/7314/6662/1655/6386/1969/382/3248/9314/25928/2353/7538/3303/4495
GO:0002376	immune system process	250	0.249202	1.71225	0.000311994	0.00637125	0.006	0.00506883	161	tags=29%, list=20%, signal=34%	5967/3934/5068/972/5284/92747/9636/3122/3123/5266/4057/1535/2921/5225/5721/3115/4588/6364/4680/2919/3113/4585/6223/4072/3127/2920/3429/5646/3108/4192/10410/2597/3107/3119/9235/9245/6229/57402/5698/7001/8542/2537/3043/4718/708/4282/5696/55601/10406/5315/5699/567/684/10549/10095/445/2923/3105/23112/1755/140823/3958/4312/29108/29085/3134/1781/4069/9761/3280/330/6890/5265
GO:0010035	response to inorganic substance	60	-0.404466	-2.04185	0.000322732	0.00650494	0.007	0.00517519	166	tags=42%, list=20%, signal=36%	23135/54407/10105/2729/10276/3725/4494/1843/10397/1471/468/9314/2353/4499/4493/760/7031/10365/388/3727/2354/4501/4496/4502/4495
GO:0006605	protein targeting	61	0.381947	2.01278	0.000375768	0.00747682	0.007	0.00594839	272	tags=66%, list=33%, signal=47%	6144/6192/6189/6129/6223/3309/51079/6154/6164/6142/6187/6229/6207/6128/6209/6222/6138/3998/6233/6146/4736/140823/6158/6137/6232/4666/6228/28972/6203/6168/29927/10952/3295/6193/6171/1191/3329/293/6217/6747
GO:0010631	epithelial cell migration	20	-0.565002	-2.13897	0.000395325	0.00748224	0.007	0.00595271	258	tags=80%, list=31%, signal=56%	1948/9564/301/4070/387/3728/5606/3725/6662/2752/1969/382/6286/7114/9314/388
GO:0090130	tissue migration	20	-0.565002	-2.13897	0.000395325	0.00748224	0.007	0.00595271	258	tags=80%, list=31%, signal=56%	1948/9564/301/4070/387/3728/5606/3725/6662/2752/1969/382/6286/7114/9314/388
GO:0090132	epithelium migration	20	-0.565002	-2.13897	0.000395325	0.00748224	0.007	0.00595271	258	tags=80%, list=31%, signal=56%	1948/9564/301/4070/387/3728/5606/3725/6662/2752/1969/382/6286/7114/9314/388
GO:0045934	negative regulation of nucleobase-containing compound metabolic process	77	-0.369766	-1.96615	0.000391515	0.00748224	0.007	0.00595271	334	tags=65%, list=41%, signal=43%	6427/4582/162989/8431/9208/2114/27250/6431/10933/602/595/5205/10921/5725/1999/26986/688/3398/25824/3337/6934/10949/7323/4790/7316/1974/9643/2729/3725/1958/7314/1026/1051/6421/6662/1655/7832/1153/1843/94234/468/9314/467/26471/7538/10365/3303/8878/7430/2354
GO:0072503	cellular divalent inorganic cation homeostasis	22	-0.555494	-2.15703	0.000409834	0.00760261	0.008	0.00604847	113	tags=50%, list=14%, signal=44%	5734/4494/2280/2150/468/4499/4493/4501/4496/4502/4495
GO:0034097	response to cytokine	124	0.308626	1.90391	0.000411481	0.00760261	0.008	0.00604847	128	tags=31%, list=16%, signal=30%	5967/3934/972/9636/3122/3123/1535/2921/5721/3115/6364/2919/3113/7184/3309/3127/51079/2920/3429/84817/10410/2597/3107/3119/9235/5698/2537/4904/4282/5696/6648/5699/567/684/445/2923/3105/6233
GO:0051252	regulation of RNA metabolic process	193	-0.280921	-1.77986	0.00042642	0.00778593	0.008	0.00619431	335	tags=56%, list=41%, signal=43%	678/6427/4582/29896/847/162989/8915/8431/9208/2114/3187/8061/8896/27250/3664/5515/1195/6431/10933/602/7132/595/10620/5205/7533/5094/1654/10921/5725/10318/1999/148022/26986/7534/688/3185/8106/3398/677/11074/25824/79026/3337/6934/64651/10949/7323/51316/4790/387/9819/10521/3728/7316/5093/23648/1974/9643/6434/10221/23135/3171/54407/378/2729/5606/3725/1958/23764/11166/7314/1026/6446/6548/1051/6421/666…
GO:0000956	nuclear-transcribed mRNA catabolic process	43	0.447143	2.15607	0.000432645	0.00780774	0.008	0.00621167	204	tags=58%, list=25%, signal=46%	6144/6192/27258/6189/6129/6223/6154/6164/6142/6187/6229/6207/6128/6209/6222/6138/6233/23112/6146/4736/6158/6137/6232/6228/6203
GO:0016032	viral process	125	0.299776	1.85494	0.000458416	0.00817771	0.008	0.00650601	204	tags=41%, list=25%, signal=36%	972/9636/3122/3123/4057/6144/3855/6192/6189/6129/6223/51079/6154/6164/3429/10410/6142/3107/6187/6229/6207/6128/5698/708/5696/6209/6222/5699/567/6138/684/3105/6233/2224/6146/1755/4736/4312/1781/6890/6158/6137/5902/5479/6232/4869/3133/6228/28972/3426/6203
GO:0071495	cellular response to endogenous stimulus	91	-0.338673	-1.87706	0.000475666	0.00830121	0.008	0.00660426	242	tags=49%, list=29%, signal=39%	644815/9564/51510/688/3185/301/677/7323/4790/387/10521/3728/7316/3157/55971/5906/2729/3725/1958/7314/7357/6548/1051/6662/1655/5734/6430/1843/1645/6386/6844/382/3248/4246/468/60/9314/25928/2353/7538/760/10365/3303/7430/2354
GO:0055114	oxidation-reduction process	96	0.322821	1.86734	0.000476036	0.00830121	0.008	0.00660426	280	tags=58%, list=34%, signal=44%	1535/8513/1349/2168/7381/3945/4709/51079/27089/84817/2597/55967/6319/1337/7001/4718/374291/6648/5315/10549/1537/2923/7388/7360/4729/4713/4728/9377/11315/7167/4706/4694/226/1327/23474/6647/3418/1329/7384/10130/27166/4257/9601/2109/3295/3421/221037/9997/80142/2745/84419/1340/4725/4726/4723/2023
GO:0046034	ATP metabolic process	44	0.427683	2.06955	0.000485609	0.00837406	0.008	0.00666222	208	tags=66%, list=25%, signal=52%	1349/7381/4709/51079/27089/2597/55967/1337/4718/374291/5315/1537/7388/4729/4713/4728/9611/9377/11315/7167/4706/4694/351/400916/226/1327/1329/2987/7384
GO:0010594	regulation of endothelial cell migration	11	-0.681875	-2.11455	0.000501766	0.00855759	0.009	0.00680823	236	tags=91%, list=29%, signal=66%	9564/301/387/3728/5606/2752/1969/7114/9314/388
GO:0007519	skeletal muscle tissue development	11	-0.680601	-2.11059	0.00051006	0.00860448	0.009	0.00684554	231	tags=91%, list=28%, signal=66%	688/387/10521/1958/23764/1655/7832/467/26471/2353
GO:0060429	epithelium development	99	-0.330111	-1.85052	0.000533002	0.00889483	0.009	0.00707653	251	tags=51%, list=30%, signal=40%	5660/7416/1999/2810/1829/688/3398/301/677/4070/1072/387/3728/23648/7408/340547/23135/998/5906/3725/23764/11166/7357/1026/1051/1832/6662/182/1645/1969/1824/768/94234/1471/2150/694/468/60/9314/873/25928/7538/6385/760/71/10365/388/7430/8407/768239
GO:0042742	defense response to bacterium	30	0.487643	2.12466	0.00055397	0.0091464	0.009	0.00727667	152	tags=50%, list=18%, signal=42%	3934/9636/5266/4057/1535/5225/6364/6223/57402/10406/3105/1755/140823/29108/4069
GO:0007517	muscle organ development	18	-0.597394	-2.20607	0.000591607	0.00956431	0.01	0.00760916	258	tags=83%, list=31%, signal=59%	1948/688/387/10521/1958/8763/23764/1832/1655/7832/2280/5292/467/26471/2353
GO:0072359	circulatory system development	61	-0.38489	-1.95363	0.000588984	0.00956431	0.01	0.00760916	235	tags=51%, list=29%, signal=39%	1829/7534/688/3398/301/677/6934/387/3728/23135/998/5906/3725/1958/1026/6548/1832/3949/6662/182/2752/1969/2280/3248/5292/694/9314/4000/71/10365/388
GO:0033043	regulation of organelle organization	90	-0.334274	-1.85061	0.000673207	0.0107713	0.01	0.00856941	263	tags=48%, list=32%, signal=37%	7533/5366/2934/7416/2810/7534/51510/2017/301/7323/4070/1072/10552/387/7531/7408/57132/998/822/55971/10105/2729/830/54509/6548/6421/5734/7879/1843/6386/5570/382/2150/7114/26471/4000/6385/71/3303/388/8878/7430/3304
GO:0006355	regulation of transcription, DNA-templated	161	-0.279498	-1.7168	0.000703295	0.0111379	0.01	0.00886106	274	tags=47%, list=33%, signal=39%	10933/602/7132/595/10620/5205/7533/1654/10318/1999/148022/688/3398/677/11074/25824/3337/6934/64651/7323/51316/4790/387/9819/10521/3728/7316/5093/23648/9643/10221/23135/3171/378/2729/5606/3725/1958/23764/11166/7314/1026/6446/6548/1051/6421/6662/182/1655/23099/7832/54997/10847/29950/768/94234/1831/1316/2150/5292/694/468/7114/9314/467/26471/2353/7538/8848/10365/3303/8878/7430/3727/2354/3304
GO:0001667	ameboidal-type cell migration	24	-0.528606	-2.1146	0.000732652	0.0114856	0.01	0.0091377	258	tags=75%, list=31%, signal=53%	1948/9564/301/4070/1072/387/3728/5606/3725/6662/2752/1969/382/6286/7114/9314/6385/388
GO:0050776	regulation of immune response	70	0.35796	1.93586	0.000748527	0.0116171	0.01	0.00924234	150	tags=39%, list=18%, signal=34%	972/5284/3122/3123/5225/5721/3115/4588/3113/4585/6223/3127/3107/3119/5698/708/4282/5696/5699/567/684/10095/3105/3958/29108/29085/3134
GO:2000112	regulation of cellular macromolecule biosynthetic process	196	-0.265424	-1.68455	0.000776003	0.0119243	0.01	0.00948672	329	tags=54%, list=40%, signal=42%	4582/847/162989/10209/8915/8431/8662/1979/9208/2114/8061/8896/23654/27250/3664/5515/9528/10933/602/7132/595/10620/5205/7533/1654/5725/10318/1999/148022/26986/688/3398/677/11074/25824/258010/3337/6934/64651/7323/51316/5500/4790/387/9819/10521/3728/1982/7316/5093/23648/1974/9643/10221/23135/3171/998/378/2729/5606/3725/1958/23764/11166/7314/1026/6446/6548/1051/6421/6662/182/1655/23099/7832/54997/115…
GO:0048646	anatomical structure formation involved in morphogenesis	56	-0.396202	-1.96635	0.000797841	0.0121397	0.01	0.00965808	272	tags=66%, list=33%, signal=47%	2683/8915/2114/9948/23654/602/5205/1948/5660/7534/688/301/1072/387/3728/23648/7408/23135/998/10753/3725/6662/182/4071/2752/1843/1969/2280/5292/694/1847/9314/3914/6385/71/10365/388
GO:1903506	regulation of nucleic acid-templated transcription	165	-0.275836	-1.72317	0.00084118	0.012553	0.01	0.00998689	274	tags=47%, list=33%, signal=39%	10933/602/7132/595/10620/5205/7533/1654/10318/1999/148022/688/3398/677/11074/25824/3337/6934/64651/7323/51316/4790/387/9819/10521/3728/7316/5093/23648/1974/9643/10221/23135/3171/378/2729/5606/3725/1958/23764/11166/7314/1026/6446/6548/1051/6421/6662/182/1655/23099/7832/54997/10847/29950/768/94234/1831/1316/2150/5292/694/468/7114/9314/467/26471/2353/7538/8848/10365/3303/8878/7430/3727/2354/3304
GO:2001141	regulation of RNA biosynthetic process	165	-0.275836	-1.72317	0.00084118	0.012553	0.01	0.00998689	274	tags=47%, list=33%, signal=39%	10933/602/7132/595/10620/5205/7533/1654/10318/1999/148022/688/3398/677/11074/25824/3337/6934/64651/7323/51316/4790/387/9819/10521/3728/7316/5093/23648/1974/9643/10221/23135/3171/378/2729/5606/3725/1958/23764/11166/7314/1026/6446/6548/1051/6421/6662/182/1655/23099/7832/54997/10847/29950/768/94234/1831/1316/2150/5292/694/468/7114/9314/467/26471/2353/7538/8848/10365/3303/8878/7430/3727/2354/3304
GO:0031328	positive regulation of cellular biosynthetic process	120	-0.301835	-1.75556	0.000955009	0.0141159	0.01	0.0112303	272	tags=50%, list=33%, signal=39%	602/7132/10620/7533/1654/10318/1999/148022/26986/688/3398/301/258010/6934/64651/51316/4790/387/10521/3728/7316/5093/23648/9643/23135/3171/998/378/5606/3725/1958/23764/11166/7314/6548/1051/6421/3949/6662/182/54997/1153/23645/10847/29950/1471/5570/1316/2150/5292/468/7114/9314/467/26471/2353/10365/8878/3727/2354
GO:0051253	negative regulation of RNA metabolic process	74	-0.352738	-1.86556	0.00097338	0.0141186	0.01	0.0112324	334	tags=64%, list=41%, signal=41%	6427/4582/162989/8431/9208/2114/27250/6431/10933/602/595/5205/10921/5725/1999/26986/688/3398/25824/3337/6934/10949/7323/4790/7316/1974/9643/2729/3725/1958/7314/1051/6421/6662/1655/7832/1153/94234/468/9314/467/7538/10365/3303/8878/7430/2354
GO:0006351	transcription, DNA-templated	171	-0.276742	-1.73415	0.00096628	0.0141186	0.01	0.0112324	276	tags=47%, list=33%, signal=40%	22936/10933/602/7132/595/10620/5205/7533/1654/10921/10318/1999/148022/688/8106/3398/677/11074/25824/9188/3337/6934/64651/7323/51316/4790/387/9819/10521/3728/7316/5093/23648/9643/10221/23135/3171/378/2729/5606/5757/3725/1958/23764/11166/7314/1026/6446/6548/1051/6421/6662/182/1655/23099/7832/54997/10847/29950/768/94234/1831/1316/2150/5292/694/468/7114/9314/467/26471/2353/7538/8848/10365/3303/8878/7…
GO:0035914	skeletal muscle cell differentiation	10	-0.676078	-2.0125	0.00104221	0.0142093	0.01	0.0113046	231	tags=90%, list=28%, signal=66%	688/10521/1958/23764/1655/7832/467/26471/2353
GO:0097529	myeloid leukocyte migration	23	0.535143	2.1764	0.00102431	0.0142093	0.01	0.0113046	95	tags=43%, list=12%, signal=40%	972/2921/6364/2919/6223/2920/4192/57402/708/4282
GO:0006413	translational initiation	46	0.401221	1.94696	0.000999131	0.0142093	0.01	0.0113046	204	tags=52%, list=25%, signal=42%	6144/6192/6189/6129/6223/6154/6164/6142/6187/6229/6207/6128/6209/6222/6138/6233/6146/4736/6158/6137/6232/4869/6228/6203
GO:0090150	establishment of protein localization to membrane	56	0.385116	1.99962	0.00101533	0.0142093	0.01	0.0113046	227	tags=54%, list=28%, signal=42%	6144/6192/6189/6129/6223/3309/51079/6154/6164/6142/6187/6229/6207/6128/6209/6222/6138/6233/6146/4736/140823/6158/6137/6232/4666/6228/6203/6168/29927/10952
GO:0050778	positive regulation of immune response	61	0.364375	1.92018	0.00103543	0.0142093	0.01	0.0113046	150	tags=39%, list=18%, signal=35%	972/3122/3123/5225/5721/3115/4588/3113/4585/6223/3127/3119/5698/708/4282/5696/5699/567/10095/3105/3958/29108/29085/3134
GO:0010558	negative regulation of macromolecule biosynthetic process	80	-0.333861	-1.78842	0.00104372	0.0142093	0.01	0.0113046	335	tags=61%, list=41%, signal=40%	678/6427/4582/162989/8431/1979/9208/2114/27250/9528/10933/602/595/5205/1654/1999/688/3398/677/25824/3337/6934/7323/4790/7316/1974/9643/2729/3725/1958/7314/1026/1051/6421/6662/1655/7832/1153/1843/94234/468/9314/467/7538/10365/3303/8878/7430/2354
GO:0031327	negative regulation of cellular biosynthetic process	80	-0.333861	-1.78842	0.00104372	0.0142093	0.01	0.0113046	335	tags=61%, list=41%, signal=40%	678/6427/4582/162989/8431/1979/9208/2114/27250/9528/10933/602/595/5205/1654/1999/688/3398/677/25824/3337/6934/7323/4790/7316/1974/9643/2729/3725/1958/7314/1026/1051/6421/6662/1655/7832/1153/1843/94234/468/9314/467/7538/10365/3303/8878/7430/2354
GO:0071363	cellular response to growth factor stimulus	47	-0.414388	-1.98097	0.00106961	0.0143106	0.01	0.0113852	254	tags=55%, list=31%, signal=41%	5725/644815/9564/3185/301/677/7323/387/7316/5906/2729/5606/3725/1958/7314/6662/1655/6386/382/3248/9314/25928/2353/7538/3303/4495
GO:0045892	negative regulation of transcription, DNA-templated	59	-0.381246	-1.91762	0.00106236	0.0143106	0.01	0.0113852	329	tags=66%, list=40%, signal=43%	4582/162989/8431/9208/2114/27250/10933/602/595/5205/1999/688/3398/25824/3337/6934/7323/4790/7316/9643/2729/3725/1958/7314/1051/6421/6662/1655/7832/94234/468/9314/467/7538/10365/3303/8878/7430/2354
GO:0030855	epithelial cell differentiation	64	-0.369035	-1.8765	0.00109021	0.0144483	0.01	0.0114947	251	tags=58%, list=30%, signal=44%	5660/7416/1999/2810/1829/688/3398/301/677/387/3728/340547/23135/998/5906/3725/23764/7357/1026/1051/1832/6662/182/1645/1969/1824/1471/2150/694/468/9314/873/7538/10365/7430/8407/768239
GO:0009891	positive regulation of biosynthetic process	122	-0.285144	-1.67357	0.00109851	0.0144483	0.01	0.0114947	272	tags=49%, list=33%, signal=39%	602/7132/10620/7533/1654/10318/1999/148022/26986/688/3398/301/258010/6934/64651/51316/4790/387/10521/3728/7316/5093/23648/9643/23135/3171/998/378/5606/3725/1958/23764/11166/7314/6548/1051/6421/3949/6662/182/54997/1153/23645/10847/29950/1471/5570/1316/2150/5292/468/7114/9314/467/26471/2353/10365/8878/3727/2354
GO:0009617	response to bacterium	66	0.360273	1.94642	0.00112402	0.0144992	0.01	0.0115352	153	tags=38%, list=19%, signal=34%	3934/83998/9636/3123/5266/4057/1535/2921/5225/6364/2919/6223/2920/57402/7001/4282/10406/567/445/3105/1755/140823/29108/4069/92140
GO:0032774	RNA biosynthetic process	175	-0.273281	-1.71833	0.00113041	0.0144992	0.01	0.0115352	276	tags=47%, list=33%, signal=40%	22936/10933/602/7132/595/10620/5205/7533/1654/10921/10318/1999/148022/688/8106/3398/677/11074/25824/9188/3337/6934/64651/7323/51316/4790/387/9819/10521/3728/7316/5093/23648/1974/9643/10221/23135/3171/378/2729/5606/5757/3725/1958/23764/11166/7314/1026/6446/6548/1051/6421/6662/182/1655/23099/7832/54997/10847/29950/768/94234/1831/1316/2150/5292/694/468/7114/9314/467/26471/2353/7538/8848/10365/3303/8…
GO:0097659	nucleic acid-templated transcription	175	-0.273281	-1.71833	0.00113041	0.0144992	0.01	0.0115352	276	tags=47%, list=33%, signal=40%	22936/10933/602/7132/595/10620/5205/7533/1654/10921/10318/1999/148022/688/8106/3398/677/11074/25824/9188/3337/6934/64651/7323/51316/4790/387/9819/10521/3728/7316/5093/23648/1974/9643/10221/23135/3171/378/2729/5606/5757/3725/1958/23764/11166/7314/1026/6446/6548/1051/6421/6662/182/1655/23099/7832/54997/10847/29950/768/94234/1831/1316/2150/5292/694/468/7114/9314/467/26471/2353/7538/8848/10365/3303/8…
GO:1902679	negative regulation of RNA biosynthetic process	62	-0.375748	-1.90903	0.00121167	0.0152887	0.02	0.0121634	334	tags=66%, list=41%, signal=43%	6427/4582/162989/8431/9208/2114/27250/10933/602/595/5205/1999/688/3398/25824/3337/6934/7323/4790/7316/1974/9643/2729/3725/1958/7314/1051/6421/6662/1655/7832/94234/468/9314/467/7538/10365/3303/8878/7430/2354
GO:1903507	negative regulation of nucleic acid-templated transcription	62	-0.375748	-1.90903	0.00121167	0.0152887	0.02	0.0121634	334	tags=66%, list=41%, signal=43%	6427/4582/162989/8431/9208/2114/27250/10933/602/595/5205/1999/688/3398/25824/3337/6934/7323/4790/7316/1974/9643/2729/3725/1958/7314/1051/6421/6662/1655/7832/94234/468/9314/467/7538/10365/3303/8878/7430/2354
GO:0043542	endothelial cell migration	14	-0.587297	-1.9806	0.00127519	0.0159604	0.02	0.0126978	258	tags=86%, list=31%, signal=60%	1948/9564/301/387/3728/5606/2752/1969/6286/7114/9314/388
GO:0009266	response to temperature stimulus	17	-0.569302	-2.04305	0.00130143	0.0161585	0.02	0.0128554	214	tags=65%, list=26%, signal=49%	3337/51316/7531/573/2729/1026/6548/1153/2353/3303/3304
GO:1902680	positive regulation of RNA biosynthetic process	93	-0.311843	-1.7381	0.0014386	0.0175803	0.02	0.0139865	272	tags=52%, list=33%, signal=39%	602/7132/10620/7533/1654/10318/1999/688/3398/6934/64651/51316/4790/10521/3728/7316/5093/23648/9643/23135/3171/378/5606/3725/1958/23764/11166/7314/6548/1051/6421/6662/182/54997/10847/29950/1316/2150/5292/468/9314/467/26471/2353/10365/8878/3727/2354
GO:1903508	positive regulation of nucleic acid-templated transcription	93	-0.311843	-1.7381	0.0014386	0.0175803	0.02	0.0139865	272	tags=52%, list=33%, signal=39%	602/7132/10620/7533/1654/10318/1999/688/3398/6934/64651/51316/4790/10521/3728/7316/5093/23648/9643/23135/3171/378/5606/3725/1958/23764/11166/7314/6548/1051/6421/6662/182/54997/10847/29950/1316/2150/5292/468/9314/467/26471/2353/10365/8878/3727/2354
GO:0008285	negative regulation of cell population proliferation	49	-0.396975	-1.90942	0.0014685	0.0178056	0.02	0.0141658	143	tags=45%, list=17%, signal=39%	27242/3725/8763/30851/1026/1051/6662/7832/54997/1843/284194/26136/10397/694/9314/654346/26471/4000/6385/7031/3303/3304
GO:0097530	granulocyte migration	18	0.571322	2.12532	0.00152111	0.0181597	0.02	0.0144474	174	tags=61%, list=21%, signal=49%	972/2921/6364/2919/2920/4192/57402/708/3958/5479/6359
GO:0050852	T cell receptor signaling pathway	23	0.523233	2.12796	0.0015111	0.0181597	0.02	0.0144474	149	tags=57%, list=18%, signal=48%	3122/3123/5721/3115/3113/3127/3119/5698/5696/5699/3105/3958/29085
GO:0010557	positive regulation of macromolecule biosynthetic process	112	-0.300797	-1.73001	0.0015471	0.018329	0.02	0.0145822	272	tags=50%, list=33%, signal=39%	602/7132/10620/7533/1654/10318/1999/26986/688/3398/258010/6934/64651/51316/4790/387/10521/3728/7316/5093/23648/9643/23135/3171/998/378/5606/3725/1958/23764/11166/7314/6548/1051/6421/6662/182/54997/1153/23645/10847/29950/1471/5570/1316/2150/5292/468/9314/467/26471/2353/10365/8878/3727/2354
GO:0030595	leukocyte chemotaxis	24	0.513832	2.10821	0.00167708	0.0195701	0.02	0.0155695	95	tags=42%, list=12%, signal=38%	972/2921/6364/2919/6223/2920/4192/57402/708/4282
GO:0097435	supramolecular fiber organization	61	-0.365458	-1.855	0.00167073	0.0195701	0.02	0.0155695	206	tags=44%, list=25%, signal=36%	4070/1072/10552/4082/387/7408/998/822/55971/10753/830/54509/6548/1832/3949/5734/1471/382/2280/2150/7114/6385/71/3303/388/7430/3304
GO:0010556	regulation of macromolecule biosynthetic process	200	-0.2562	-1.63537	0.00169971	0.0196862	0.02	0.0156619	335	tags=54%, list=41%, signal=42%	678/6427/4582/847/162989/10209/8915/8431/8662/1979/9208/2114/8061/8896/23654/27250/3664/5515/9528/10933/602/7132/595/10620/5205/7533/1654/5725/10318/1999/148022/26986/688/3398/677/11074/25824/258010/3337/6934/64651/7323/51316/5500/4790/387/9819/10521/3728/1982/7316/5093/23648/1974/9643/10221/23135/3171/998/378/2729/5606/3725/1958/23764/11166/7314/1026/6446/6548/1051/6421/6662/182/1655/23099/7832/…
GO:0044270	cellular nitrogen compound catabolic process	73	0.332793	1.81105	0.00176308	0.0202689	0.02	0.0161255	219	tags=51%, list=27%, signal=41%	6144/5721/6192/27258/6189/6129/6223/6154/6164/6142/6187/6229/6207/6128/5698/10591/4904/5696/6209/6222/5699/6138/6233/23112/6146/4736/6158/6137/5720/6232/4869/3094/6228/6203/10588/5690/6168
GO:0006402	mRNA catabolic process	65	0.341822	1.83727	0.00185123	0.0211258	0.02	0.0168072	184	tags=46%, list=22%, signal=39%	6144/5721/6192/27258/6189/6129/6223/6154/6164/6142/6187/6229/6207/6128/5698/4904/5696/6209/6222/5699/6138/6233/23112/6146/4736/6158/6137/5720/6232/4869
GO:0040007	growth	66	-0.354034	-1.81106	0.00216073	0.0244777	0.02	0.0194739	257	tags=52%, list=31%, signal=39%	1654/5660/2934/2810/9564/688/2017/301/677/51316/387/1982/9643/998/10276/1026/6446/6548/6662/4494/6386/5292/694/4499/4493/10365/3303/7430/4501/3304/4496/4502/768239/4495
GO:0030031	cell projection assembly	30	-0.438483	-1.87908	0.00221458	0.024906	0.02	0.0198147	265	tags=60%, list=32%, signal=42%	5205/2934/8655/688/2017/3983/4070/7531/998/822/10383/83658/6386/1969/382/2150/7430/2012
GO:0002440	production of molecular mediator of immune response	17	0.53245	1.95146	0.00227769	0.0254315	0.03	0.0202327	150	tags=59%, list=18%, signal=49%	972/3123/5225/3119/9245/4282/567/684/3105/3134
GO:0008284	positive regulation of cell population proliferation	61	0.346891	1.82804	0.00232354	0.0257581	0.03	0.0204926	52	tags=18%, list=6%, signal=18%	5967/5068/972/378938/4057/1535/3115/4680/1366/3113/4072
GO:0007265	Ras protein signal transduction	23	-0.505713	-1.99675	0.00239546	0.0262019	0.03	0.0208457	203	tags=57%, list=25%, signal=44%	1072/387/998/5906/10276/3725/30851/1026/382/2150/5912/388/8878
GO:0031326	regulation of cellular biosynthetic process	206	-0.255356	-1.63692	0.00239734	0.0262019	0.03	0.0208457	274	tags=44%, list=33%, signal=39%	10933/602/7132/595/10620/5205/7533/1654/5725/10318/1999/148022/26986/688/3398/301/677/11074/25824/258010/3337/6934/64651/7323/51316/5500/4790/2171/387/9819/10521/3728/1982/7316/5093/23648/1974/9643/10221/23135/3171/998/378/2729/5606/3725/1958/23764/11166/7314/1026/6446/6548/1051/6421/3949/6662/182/1655/23099/7832/54997/1153/23645/10847/1843/29950/768/94234/1471/5570/1831/1316/2150/5292/694/468/71…
GO:0009719	response to endogenous stimulus	116	-0.293942	-1.70135	0.00244229	0.0265065	0.03	0.021088	243	tags=46%, list=29%, signal=37%	148022/644815/9564/1829/51510/688/3185/301/677/7323/4790/387/10521/3728/7316/3157/55971/5906/2729/3725/1958/7314/7357/1026/6548/1051/3949/6662/1655/5734/7832/6430/1843/1645/6386/6844/3557/382/3248/4246/468/60/9314/25928/2353/7538/760/7031/10365/3303/7430/3727/2354
GO:0060538	skeletal muscle organ development	12	-0.61444	-1.97073	0.00246247	0.0265399	0.03	0.0211146	231	tags=83%, list=28%, signal=61%	688/387/10521/1958/23764/1655/7832/467/26471/2353
GO:0050851	antigen receptor-mediated signaling pathway	24	0.504531	2.07005	0.00251273	0.0268949	0.03	0.021397	149	tags=54%, list=18%, signal=46%	3122/3123/5721/3115/3113/3127/3119/5698/5696/5699/3105/3958/29085
GO:0009060	aerobic respiration	16	0.554948	1.99508	0.00268639	0.0279976	0.03	0.0222743	236	tags=75%, list=29%, signal=55%	1349/7381/1337/374291/7388/4728/9377/1327/3418/1329/7384/3421
GO:0007507	heart development	26	-0.458769	-1.8899	0.00268792	0.0279976	0.03	0.0222743	293	tags=69%, list=36%, signal=46%	27250/10611/7132/1948/1829/3398/677/23135/998/3725/1026/6548/1832/6662/182/2280/5292/4000
GO:0052547	regulation of peptidase activity	48	0.375751	1.84137	0.00267756	0.0279976	0.03	0.0222743	180	tags=44%, list=22%, signal=36%	5266/4057/2168/5721/1364/51079/3336/2597/5698/2537/5696/10406/684/1365/27290/29108/330/5265/11315/5720/351
GO:0019439	aromatic compound catabolic process	74	0.3285	1.78542	0.00267616	0.0279976	0.03	0.0222743	219	tags=50%, list=27%, signal=40%	6144/5721/6192/27258/6189/6129/6223/6154/6164/6142/6187/6229/6207/6128/5698/10591/4904/5696/6209/6222/5699/6138/6233/23112/6146/4736/6158/6137/5720/6232/4869/3094/6228/6203/10588/5690/6168
GO:0035821	modulation of process of other organism	13	0.58838	1.95871	0.00273964	0.0281207	0.03	0.0223722	69	tags=38%, list=8%, signal=36%	5967/5068/4057/3429/2597
GO:0007163	establishment or maintenance of cell polarity	19	-0.532937	-1.99506	0.00275397	0.0281207	0.03	0.0223722	203	tags=63%, list=25%, signal=49%	1072/387/998/378/54509/6548/382/7465/60/84612/4000/388
GO:0002831	regulation of response to biotic stimulus	42	0.404163	1.94506	0.00275409	0.0281207	0.03	0.0223722	218	tags=55%, list=26%, signal=42%	4057/1535/5225/5721/4588/4585/6223/5698/7001/708/4282/5696/55601/5699/3105/29108/3134/330/5720/3133/56667/114769/5690
GO:0034341	response to interferon-gamma	29	0.451818	1.95347	0.00279618	0.0283639	0.03	0.0225657	194	tags=62%, list=24%, signal=49%	3122/3123/3115/6364/3113/3127/10410/2597/3107/3119/567/684/445/3105/3134/6359/3133/960
GO:0034655	nucleobase-containing compound catabolic process	72	0.329327	1.79936	0.00284558	0.0284925	0.03	0.022668	186	tags=44%, list=23%, signal=38%	6144/5721/6192/27258/6189/6129/6223/6154/6164/6142/6187/6229/6207/6128/5698/10591/4904/5696/6209/6222/5699/6138/6233/23112/6146/4736/6158/6137/5720/6232/4869/3094
GO:0045893	positive regulation of transcription, DNA-templated	86	-0.321377	-1.76531	0.00283108	0.0284925	0.03	0.022668	272	tags=53%, list=33%, signal=40%	602/7132/10620/7533/1654/10318/1999/688/3398/6934/64651/51316/4790/10521/3728/7316/5093/23648/9643/23135/3171/378/5606/3725/1958/23764/11166/7314/6548/1051/6421/6662/182/54997/29950/1316/2150/5292/468/9314/467/2353/10365/8878/3727/2354
GO:0046700	heterocycle catabolic process	74	0.325224	1.76761	0.00316643	0.031502	0.03	0.0250623	219	tags=50%, list=27%, signal=40%	6144/5721/6192/27258/6189/6129/6223/6154/6164/6142/6187/6229/6207/6128/5698/10591/4904/5696/6209/6222/5699/6138/6233/23112/6146/4736/6158/6137/5720/6232/4869/3094/6228/6203/10588/5690/6168
GO:0044087	regulation of cellular component biogenesis	72	-0.332515	-1.7389	0.00326482	0.0322739	0.03	0.0256764	289	tags=54%, list=35%, signal=39%	10611/54751/120/7132/5205/1654/2934/148022/51510/688/2017/258010/3337/4070/10552/387/7408/8780/57132/998/822/55971/5906/830/6548/6662/5734/7879/6386/1969/382/2150/7114/26471/6385/71/3303/7430/3304
GO:0002252	immune effector process	123	0.271006	1.66344	0.00343935	0.033784	0.03	0.0268778	161	tags=32%, list=20%, signal=30%	3934/972/5284/9636/3123/4057/1535/5225/4680/2919/6223/3429/5646/4192/10410/3107/3119/9245/7001/2537/3043/4718/708/4282/55601/5315/567/684/10549/10095/3105/1755/3958/29108/3134/4069/9761/330/5265
GO:0001568	blood vessel development	38	-0.409608	-1.84147	0.00348286	0.0339962	0.03	0.0270466	234	tags=55%, list=28%, signal=41%	7534/688/301/677/6934/387/3728/998/5906/3725/1958/3949/182/2752/1969/3248/694/9314/71/10365/388
GO:0006401	RNA catabolic process	66	0.335841	1.81443	0.00367353	0.0354119	0.04	0.0281729	184	tags=45%, list=22%, signal=38%	6144/5721/6192/27258/6189/6129/6223/6154/6164/6142/6187/6229/6207/6128/5698/4904/5696/6209/6222/5699/6138/6233/23112/6146/4736/6158/6137/5720/6232/4869
GO:0009890	negative regulation of biosynthetic process	86	-0.317798	-1.74565	0.00365092	0.0354119	0.04	0.0281729	335	tags=59%, list=41%, signal=39%	678/6427/4582/162989/8431/1979/9208/2114/27250/9528/10933/602/595/5205/1654/1999/688/3398/677/25824/3337/6934/7323/4790/387/7316/1974/9643/5906/2729/3725/1958/7314/1026/1051/6421/6662/1655/7832/1153/1843/94234/468/9314/467/7538/10365/3303/8878/7430/2354
GO:0034340	response to type I interferon	16	0.537505	1.93237	0.00388032	0.0364986	0.04	0.0290374	150	tags=56%, list=18%, signal=47%	9636/3429/10410/3107/2537/5696/684/3105/3134
GO:0060337	type I interferon signaling pathway	16	0.537505	1.93237	0.00388032	0.0364986	0.04	0.0290374	150	tags=56%, list=18%, signal=47%	9636/3429/10410/3107/2537/5696/684/3105/3134
GO:0071357	cellular response to type I interferon	16	0.537505	1.93237	0.00388032	0.0364986	0.04	0.0290374	150	tags=56%, list=18%, signal=47%	9636/3429/10410/3107/2537/5696/684/3105/3134
GO:0009889	regulation of biosynthetic process	215	-0.242411	-1.56754	0.00385785	0.0364986	0.04	0.0290374	226	tags=37%, list=27%, signal=36%	3398/301/677/11074/25824/258010/3337/6934/64651/7323/51316/5500/4790/2171/387/9819/10521/3728/1982/7316/5093/3157/23648/1974/9643/10221/23135/3171/998/5906/378/2729/5606/3725/1958/23764/11166/7314/1026/6446/6548/1051/6421/3949/6662/182/1655/23099/7832/54997/1153/23645/10847/1843/29950/768/94234/1471/5570/1831/1316/2150/5292/694/468/7114/9314/467/26471/2353/7538/8848/10365/3303/8878/7430/3727/2354…
GO:0007166	cell surface receptor signaling pathway	188	0.236262	1.55063	0.00397392	0.0371538	0.04	0.0295587	159	tags=29%, list=19%, signal=30%	3934/972/5284/9636/3122/3123/4057/1535/2921/5721/3115/4588/6364/2919/4061/3113/7184/4585/6223/3309/3127/51079/2920/3429/84817/4192/10410/3107/3119/9235/57674/5698/7001/2537/4904/4282/5696/6648/5699/567/684/10095/2923/3105/6233/23112/3958/4312/29108/29085/3134/92140/3280/330
GO:1901361	organic cyclic compound catabolic process	76	0.31453	1.7318	0.00410152	0.0381172	0.04	0.0303252	219	tags=49%, list=27%, signal=39%	6144/5721/6192/27258/6189/6129/6223/6154/6164/6142/6187/6229/6207/6128/5698/10591/4904/5696/6209/6222/5699/6138/6233/23112/6146/4736/6158/6137/5720/6232/4869/3094/6228/6203/10588/5690/6168
GO:2000113	negative regulation of cellular macromolecule biosynthetic process	77	-0.332697	-1.76905	0.00413402	0.0381905	0.04	0.0303835	335	tags=61%, list=41%, signal=40%	678/4582/162989/8431/1979/9208/2114/27250/9528/10933/602/595/5205/1654/1999/688/3398/677/25824/3337/6934/7323/4790/7316/9643/2729/3725/1958/7314/1026/1051/6421/6662/1655/7832/1153/1843/94234/468/9314/467/7538/10365/3303/8878/7430/2354
GO:1903827	regulation of cellular protein localization	41	-0.396389	-1.7975	0.00418811	0.0384612	0.04	0.0305989	322	tags=68%, list=39%, signal=44%	6809/8766/8673/9528/7533/5366/1948/2934/51208/2810/7534/258010/6934/7323/3728/7531/998/5906/30851/2752/58489/6844/1969/382/60/4000/8878/7430
GO:0007369	gastrulation	12	-0.595919	-1.91132	0.0042759	0.0387579	0.04	0.0308349	94	tags=58%, list=11%, signal=52%	23135/1843/1969/3557/1847/9314/3914
GO:0009790	embryo development	46	-0.371028	-1.76107	0.00428589	0.0387579	0.04	0.0308349	226	tags=46%, list=27%, signal=35%	3398/677/1072/23648/7408/6434/23135/201895/23764/1051/6662/4071/1843/1969/3557/468/1847/9314/3914/6385/10365
GO:0007275	multicellular organism development	285	-0.225168	-1.50854	0.00429533	0.0387579	0.04	0.0308349	160	tags=26%, list=19%, signal=32%	3171/998/822/54407/5906/8537/378/201895/27242/3725/1958/8763/23764/11166/7314/7357/1026/6446/6548/1051/1832/3949/6662/182/1655/5734/4071/2752/7832/54997/6430/7803/1843/9218/6386/1969/1824/10397/3557/94234/1471/382/2280/7465/3248/1316/56259/166929/2150/5292/694/468/60/1847/79144/9314/467/84612/25928/26471/2353/4000/7538/3914/6385/760/71/10365/3303/388/7430/3304/768239/4495
GO:0042594	response to starvation	17	-0.531951	-1.90901	0.00445361	0.0399538	0.04	0.0317863	184	tags=65%, list=22%, signal=51%	11345/3171/54407/3725/1026/2752/1824/11337/468/467/7538
GO:0007010	cytoskeleton organization	93	-0.2926	-1.63085	0.00489206	0.043635	0.04	0.034715	236	tags=43%, list=29%, signal=35%	9564/51510/2017/301/3983/4070/1072/10552/4082/387/5339/7408/57132/998/822/55971/10753/830/54509/6548/1832/6662/5734/10383/6386/11337/84790/382/7465/2150/60/7114/84612/4000/6385/71/3303/388/7430/3304
GO:0034330	cell junction organization	47	-0.374064	-1.78821	0.00529538	0.0469625	0.05	0.0373623	305	tags=66%, list=37%, signal=44%	9948/81671/1500/23654/10611/54751/1948/51208/1829/7534/2017/1072/387/3728/5339/7408/998/5906/378/6548/1832/58489/1969/10397/382/2150/60/84612/3914/6385/71
GO:1902115	regulation of organelle assembly	16	-0.531512	-1.86168	0.00553123	0.0487345	0.05	0.0387721	89	tags=62%, list=11%, signal=57%	2934/51510/387/57132/6386/26471/6385/3303/7430/3304
GO:0048514	blood vessel morphogenesis	33	-0.425116	-1.85046	0.00558302	0.0487345	0.05	0.0387721	234	tags=58%, list=28%, signal=43%	7534/688/301/677/387/3728/998/5906/3725/3949/182/2752/1969/3248/694/9314/71/10365/388
GO:1902903	regulation of supramolecular fiber organization	40	-0.394349	-1.79892	0.00561655	0.0487345	0.05	0.0387721	206	tags=48%, list=25%, signal=37%	4070/1072/10552/387/7408/998/822/55971/830/6548/3949/5734/382/2150/7114/6385/71/3303/3304
GO:0007017	microtubule-based process	42	-0.383087	-1.7452	0.00562079	0.0487345	0.05	0.0387721	164	tags=36%, list=20%, signal=30%	57132/998/7314/6421/10383/83658/11337/84790/7465/84612/4000/3303/7430/1672/3304
GO:0007423	sensory organ development	16	-0.529931	-1.85614	0.00580607	0.0499108	0.05	0.0397079	137	tags=50%, list=17%, signal=43%	3725/6662/182/1969/1471/468/9314/6385
GO:0120031	plasma membrane bounded cell projection assembly	29	-0.42849	-1.81152	0.00582078	0.0499108	0.05	0.0397079	265	tags=59%, list=32%, signal=41%	5205/2934/8655/688/2017/3983/4070/7531/998/10383/83658/6386/1969/382/2150/7430/2012
